# Supplementary material for: Wheat fungal endophyte communities are inseparable from the host and influence plant development
Source: mBio. 2023 Dec 22;15(2):e02533-23. doi: 10.1128/mbio.02533-23 (PMC10865843; doi:10.1128/mbio.02533-23)
Supplement: Supplemental material 2 — Supplemental tables. [file mbio.02533-23-s0002.xlsx]

## Sheet: Table S1
Table S1: Summary of seed germination and fungal infection (%) after water heat treatment or fungicide treatment and growth on PDA plates
Incubation protocol	Germination (%)	Fungal infection (%)
4 hours in 23˚C and 30 min in 65˚C	0	20
4 hours in 23˚C and 30 min in 65˚C, then 1 h Sportak 1%	0	0
4 hours in 23˚C and 1-hour Sportak 1%	96	96
4 hours in 23˚C and 1-hour Sportak 3%	96	96
4 hours in 23˚C and 1-hour Sportak 5%	96	76
1-hour Sportek 1%	80	26
1-hour Sportek 3%	60	6
1-hour Sportek 5%	80	40
2-hours Folicur, Bayfidan 250, Sportek, Ortiva Top 1%	46	6

## Sheet: Table S2
Table S2: Fungal sensitivity to selected fungicides. f – Manufacturer recommended concentration
Treatment	Alteranria infectoria	Alternaria alternata	Cladosporium cladosporioides	Mycosphaerella tassiana	Cryptococcus magnus
Control	100	100	100	100	100
Folicur 0.5%f	0	0	0	0	100
Folicur 1%	0	0	0	0	75
Folicur 0.1%	0	0	0	0	75
Bayfidan 250 0.5%f	50	0	0	0	100
Bayfidan 250 1%	0	0	0	0	100
Bayfidan 250 0.1%	100	50	0	0	100
Sportak 0.2%f	0	0	75	0	100
Sportak 1%	0	0	0	0	100
Sportak 0.1%	0	0	0	0	100
Ortiva top 0.05%f	0	0	75	0	0
Ortiva top 1%	0	0	0	0	0
Ortiva top 0.1%	0	0	0	0	0
Allf	0	0	0	0	50
All 1%	0	0	0	0	0
All 0.1%	0	0	0	0	0

## Sheet: Table S3
Table S3: Samples metadata from different experiments aimed to create endophyte free plants
Sample name	Treatment	Sample type	Fungicide in MS medium	Origin tissue
Clean101	Callus_F	Stem	Yes	Callus
Clean102	Callus_F	Stem	Yes	Callus
Clean103	Callus_F	Stem	Yes	Callus
Clean104	Callus_F	Stem	Yes	Callus
Clean106	Callus_F	Stem	Yes	Callus
Clean107	Callus_F	Stem	Yes	Callus
Clean108	Callus_F	Stem	Yes	Callus
Clean109	Callus_F	Stem	Yes	Callus
Clean11	Control	Stem	No	Seed
Clean110	Callus_F	Stem	Yes	Callus
Clean114	Callus	Stem	No	Callus
Clean116	Callus	Stem	No	Callus
Clean117	Callus	Stem	No	Callus
Clean118	Callus	Stem	No	Callus
Clean119	Callus	Stem	No	Callus
Clean12	Control	Stem	No	Seed
Clean120	Callus	Stem	No	Callus
Clean13	Control	Stem	No	Seed
Clean14	Control	Stem	No	Seed
Clean15	Control	Stem	No	Seed
Clean16	Control	Stem	No	Seed
Clean17	Control	Stem	No	Seed
Clean18	Control	Stem	No	Seed
Clean19	Control	Stem	No	Seed
Clean20	Control	Stem	No	Seed
Clean41	Embryo_F	Stem	Yes	Embryo
Clean42	Embryo_F	Stem	Yes	Embryo
Clean43	Embryo_F	Stem	Yes	Embryo
Clean44	Embryo_F	Stem	Yes	Embryo
Clean46	Embryo_F	Stem	Yes	Embryo
Clean47	Embryo_F	Stem	Yes	Embryo
Clean49	Embryo_F	Stem	Yes	Embryo
Clean50	Embryo_F	Stem	Yes	Embryo
Clean51	Embryo_MS	Stem	No	Embryo
Clean52	Embryo_MS	Stem	No	Embryo
Clean53	Embryo_MS	Stem	No	Embryo
Clean54	Embryo_MS	Stem	No	Embryo
Clean55	Embryo_MS	Stem	No	Embryo
Clean56	Embryo_MS	Stem	No	Embryo
Clean57	Embryo_MS	Stem	No	Embryo
Clean58	Embryo_MS	Stem	No	Embryo
Clean59	Embryo_MS	Stem	No	Embryo
Clean71	SF	Stem	No	Seed fungicide
Clean72	SF	Stem	No	Seed fungicide
Clean73	SF	Stem	No	Seed fungicide
Clean76	SF	Stem	No	Seed fungicide
Clean78	SF	Stem	No	Seed fungicide
Clean79	SF	Stem	No	Seed fungicide
Clean83	SF F	Stem	Yes	Seed fungicide
Clean84	SF F	Stem	Yes	Seed fungicide
Clean86	SF F	Stem	Yes	Seed fungicide
Clean1	Control_seed	Seed		Seed
Clean10	Control_seed	Seed		Seed
Clean3	Control_seed	Seed		Seed
Clean6	Control_seed	Seed		Seed
Clean61	Seed_fungicides	Seed		Seed fungicide
Clean62	Seed_fungicides	Seed		Seed fungicide
Clean64	Seed_fungicides	Seed		Seed fungicide
Clean66	Seed_fungicides	Seed		Seed fungicide
Clean68	Seed_fungicides	Seed		Seed fungicide
Clean69	Seed_fungicides	Seed		Seed fungicide
Clean70	Seed_fungicides	Seed		Seed fungicide
Clean31	Embryo	Embryo		Embryo
Clean32	Embryo	Embryo		Embryo
Clean33	Embryo	Embryo		Embryo
Clean34	Embryo	Embryo		Embryo
Clean35	Embryo	Embryo		Embryo
Clean36	Embryo	Embryo		Embryo
Clean39	Embryo	Embryo		Embryo
Clean100	Callus	Callus		Callus
Clean91	Callus	Callus		Callus
Clean92	Callus	Callus		Callus
Clean93	Callus	Callus		Callus
Clean94	Callus	Callus		Callus
Clean95	Callus	Callus		Callus
Clean96	Callus	Callus		Callus
Clean97	Callus	Callus		Callus
Clean99	Callus	Callus		Callus

## Sheet: Table S4
Table S4: ASVs taxonomy from different experiments aimed to create endophyte free plants
	Kingdom	Phylum	Class	Order	Family	Genus	Species
ASV1	Fungi	Ascomycota	Dothideomycetes	Pleosporales	Pleosporaceae	Alternaria	Alternaria_infectoria
ASV2	Fungi	Ascomycota	Dothideomycetes	Pleosporales	Pleosporaceae	Alternaria	Alternaria_alternata
ASV4	Fungi	Ascomycota	Dothideomycetes	Pleosporales	Phaeosphaeriaceae	Parastagonospora	Parastagonospora_ASV4
ASV6	Fungi	Ascomycota	Dothideomycetes	Pleosporales	Pleosporaceae	Stemphylium	Stemphylium_ASV6
ASV7	Fungi	Ascomycota	Dothideomycetes	Capnodiales	Cladosporiaceae	Cladosporium	Cladosporium_cladosporioides
ASV8	Fungi	Ascomycota	Dothideomycetes	Capnodiales	Cladosporiaceae	Cladosporium	Cladosporium_ASV8
ASV10	Fungi	Ascomycota	Dothideomycetes	Capnodiales	Cladosporiaceae	Cladosporium	Cladosporium_sphaerospermum
ASV11	Fungi	Ascomycota	Dothideomycetes	Capnodiales	Mycosphaerellaceae	Mycosphaerella	Mycosphaerella_tassiana
ASV12	Fungi	Basidiomycota	Agaricomycetes	Polyporales	Polyporaceae	Coriolopsis	Coriolopsis_gallica
ASV15	Fungi	Basidiomycota	Microbotryomycetes	Sporidiobolales	Sporidiobolaceae	Sporobolomyces	Sporobolomyces_roseus
ASV16	Fungi	Ascomycota	Sordariomycetes	Hypocreales	Nectriaceae	Gibberella	Gibberella_intricans
ASV17	Fungi	Ascomycota	Saccharomycetes	Saccharomycetales	Debaryomycetaceae	Debaryomyces	Debaryomyces_hansenii
ASV19	Fungi	Ascomycota	Dothideomycetes	Capnodiales	Cladosporiaceae	Cladosporium	Cladosporium_halotolerans
ASV20	Fungi	Ascomycota	Dothideomycetes	Capnodiales	Cladosporiaceae	Cladosporium	Cladosporium_ramotenellum
ASV21	Fungi	Ascomycota	Sordariomycetes	Hypocreales	Hypocreales_fam_Incertae_sedis	Acremonium	Acremonium_sclerotigenum
ASV23	Fungi	Ascomycota	Sordariomycetes	Hypocreales	Nectriaceae	Nectria	Nectria_pseudotrichia
ASV25	Fungi	Basidiomycota	Tremellomycetes	Filobasidiales	Filobasidiaceae	Filobasidium	Filobasidium_ASV25
ASV26	Fungi	Ascomycota	Dothideomycetes	Pleosporales	Phaeosphaeriaceae	Phaeosphaeria	Phaeosphaeria_juncicola
ASV28	Fungi	Basidiomycota	Agaricomycetes	Agaricales	Schizophyllaceae	Schizophyllum	Schizophyllum_commune
ASV30	Fungi	Ascomycota	Leotiomycetes	Helotiales	Sclerotiniaceae	Botrytis	Botrytis_cinerea
ASV33	Fungi	Ascomycota	Dothideomycetes	Pleosporales	Pleosporaceae	Stemphylium	Stemphylium_vesicarium
ASV34	Fungi	Basidiomycota	Agaricomycetes	Russulales	Peniophoraceae	Peniophora	Peniophora_ASV34
ASV37	Fungi	Basidiomycota	Wallemiomycetes	Wallemiales	Wallemiaceae	Wallemia	Wallemia_hederae
ASV38	Fungi	Ascomycota	Dothideomycetes	Dothideales	Aureobasidiaceae	Aureobasidium	Aureobasidium_pullulans
ASV41	Fungi	Basidiomycota	Tremellomycetes	Filobasidiales	Filobasidiaceae	Filobasidium	Filobasidium_oeirense
ASV43	Fungi	Basidiomycota	Tremellomycetes	Filobasidiales	Filobasidiaceae	Naganishia	Naganishia_diffluens
ASV45	Fungi	Ascomycota	Leotiomycetes	Helotiales	Sclerotiniaceae	Botrytis	Botrytis_ASV45
ASV46	Fungi	Ascomycota	Saccharomycetes	Saccharomycetales	Saccharomycetales_fam_Incertae_sedis	Candida	Candida_tropicalis
ASV47	Fungi	Basidiomycota	Agaricomycetes	Agaricales	Psathyrellaceae	Coprinellus	Coprinellus_micaceus
ASV50	Fungi	Basidiomycota	Agaricomycetes	Russulales	Peniophoraceae	Peniophora	Peniophora_albobadia
ASV52	Fungi	Basidiomycota	Agaricomycetes	Agaricales	Physalacriaceae	Cryptomarasmius	Cryptomarasmius_corbariensis
ASV53	Fungi	Basidiomycota	Agaricomycetes	Auriculariales	Auriculariales_ASV53	Auriculariales_ASV53	Auriculariales_ASV53
ASV54	Fungi	Ascomycota	Dothideomycetes	Capnodiales	Cladosporiaceae	Cladosporium	Cladosporium_dominicanum
ASV55	Fungi	Basidiomycota	Agaricomycetes	Russulales	Peniophoraceae	Peniophora	Peniophora_ASV55
ASV56	Fungi	Ascomycota	Dothideomycetes	Pleosporales	Sporormiaceae	Preussia	Preussia_flanaganii
ASV58	Fungi	Ascomycota	Leotiomycetes	Erysiphales	Erysiphaceae	Blumeria	Blumeria_graminis
ASV60	Fungi	Basidiomycota	Tremellomycetes	Filobasidiales	Filobasidiaceae	Naganishia	Naganishia_albida
ASV61	Fungi	Ascomycota	Eurotiomycetes	Chaetothyriales	Trichomeriaceae	Knufia	Knufia_perforans
ASV62	Fungi	Basidiomycota	Agaricomycetes	Agaricales	Psathyrellaceae	Psathyrella	Psathyrella_trinitatensis
ASV63	Fungi	Ascomycota	Dothideomycetes	Pleosporales	Didymellaceae	Epicoccum	Epicoccum_nigrum
ASV64	Fungi	Basidiomycota	Agaricomycetes	Agaricales	Psathyrellaceae	Coprinellus	Coprinellus_radians
ASV65	Fungi	Basidiomycota	Agaricomycetes	Trechisporales	Trechisporales_fam_Incertae_sedis	Sistotremastrum	Sistotremastrum_guttuliferum
ASV66	Fungi	Basidiomycota	Tremellomycetes	Filobasidiales	Filobasidiaceae	Naganishia	Naganishia_uzbekistanensis
ASV67	Fungi	Ascomycota	Dothideomycetes	Pleosporales	Sporormiaceae	Preussia	Preussia_persica
ASV71	Fungi	Basidiomycota	Tremellomycetes	Filobasidiales	Filobasidiaceae	Filobasidium	Filobasidium_chernovii
ASV73	Fungi	Basidiomycota	Wallemiomycetes	Wallemiales	Wallemiaceae	Wallemia	Wallemia_ASV73
ASV74	Fungi	Basidiomycota	Cystobasidiomycetes	Cystobasidiomycetes_ord_Incertae_sedis	Symmetrosporaceae	Symmetrospora	Symmetrospora_coprosmae
ASV75	Fungi	Ascomycota	Sordariomycetes	Xylariales	Apiosporaceae	Arthrinium	Arthrinium_marii
ASV78	Fungi	Basidiomycota	Tremellomycetes	Filobasidiales	Filobasidiaceae	Filobasidium	Filobasidium_ASV78
ASV79	Fungi	Basidiomycota	Cystobasidiomycetes	Cystobasidiomycetes_ord_Incertae_sedis	Symmetrosporaceae	Symmetrospora	Symmetrospora_foliicola
ASV80	Fungi	Basidiomycota	Cystobasidiomycetes	Cystobasidiomycetes_ord_Incertae_sedis	Buckleyzymaceae	Buckleyzyma	Buckleyzyma_phyllomatis
ASV81	Fungi	Ascomycota	Saccharomycetes	Saccharomycetales	Phaffomycetaceae	Cyberlindnera	Cyberlindnera_jadinii
ASV88	Fungi	Basidiomycota	Wallemiomycetes	Wallemiales	Wallemiaceae	Wallemia	Wallemia_ASV88
ASV89	Fungi	Ascomycota	Dothideomycetes	Capnodiales	Cladosporiaceae	Cladosporium	Cladosporium_exasperatum
ASV90	Fungi	Ascomycota	Dothideomycetes	Capnodiales	Mycosphaerellaceae	Ramularia	Ramularia_eucalypti
ASV92	Fungi	Ascomycota	Leotiomycetes	Helotiales	Helotiaceae	Crocicreas	Crocicreas_ASV92
ASV93	Fungi	Ascomycota	Dothideomycetes	Capnodiales	Neodevriesiaceae	Neodevriesiaceae_ASV93	Neodevriesiaceae_ASV93
ASV94	Fungi	Basidiomycota	Agaricomycetes	Cantharellales	Cantharellales_fam_Incertae_sedis	Sistotrema	Sistotrema_brinkmannii
ASV97	Fungi	Ascomycota	Saccharomycetes	Saccharomycetales	Saccharomycetales_fam_Incertae_sedis	Candida	Candida_heveicola
ASV101	Fungi	Ascomycota	Dothideomycetes	Pleosporales	Torulaceae	Torula	Torula_ASV101
ASV104	Fungi	Ascomycota	Sordariomycetes	Glomerellales	Plectosphaerellaceae	Verticillium	Verticillium_leptobactrum
ASV105	Fungi	Ascomycota	Sordariomycetes	Sordariales	Chaetomiaceae	Chaetomium	Chaetomium_angustispirale
ASV106	Fungi	Basidiomycota	Tremellomycetes	Trichosporonales	Trichosporonaceae	Cutaneotrichosporon	Cutaneotrichosporon_curvatus
ASV107	Fungi	Ascomycota	Dothideomycetes	Pleosporales	Phaeosphaeriaceae	Phaeosphaeria	Phaeosphaeria_ASV107
ASV110	Fungi	Ascomycota	Sordariomycetes	Hypocreales	Hypocreales_fam_Incertae_sedis	Acremonium	Acremonium_charticola
ASV112	Fungi	Ascomycota	Dothideomycetes	Pleosporales	Pleosporales_fam_Incertae_sedis	Monodictys	Monodictys_castaneae
ASV113	Fungi	Ascomycota	Dothideomycetes	Dothideales	Dothideales_fam_Incertae_sedis	Hortaea	Hortaea_werneckii
ASV116	Fungi	Ascomycota	Dothideomycetes	Capnodiales	Mycosphaerellaceae	Acrodontium	Acrodontium_crateriforme
ASV117	Fungi	Basidiomycota	Microbotryomycetes	Sporidiobolales	Sporidiobolaceae	Rhodotorula	Rhodotorula_mucilaginosa
ASV118	Fungi	Ascomycota	Dothideomycetes	Pleosporales	Phaeosphaeriaceae	Neosetophoma	Neosetophoma_ASV118
ASV119	Fungi	Basidiomycota	Agaricomycetes	Polyporales	Meruliaceae	Irpex	Irpex_lacteus
ASV122	Fungi	Basidiomycota	Agaricomycetes	Agaricales	Psathyrellaceae	Coprinopsis	Coprinopsis_ASV122
ASV123	Fungi	Basidiomycota	Agaricomycetes	Agaricales	Psathyrellaceae	Coprinellus	Coprinellus_ASV123
ASV125	Fungi	Ascomycota	Sordariomycetes	Glomerellales	Plectosphaerellaceae	Plectosphaerellaceae_ASV125	Plectosphaerellaceae_ASV125
ASV127	Fungi	Ascomycota	Dothideomycetes	Pleosporales	Pleosporaceae	Stemphylium	Stemphylium_ASV127
ASV128	Fungi	Ascomycota	Sordariomycetes	Xylariales	Xylariaceae	Zygosporium	Zygosporium_ASV128
ASV135	Fungi	Ascomycota	Sordariomycetes	Hypocreales	Nectriaceae	Fusarium	Fusarium_proliferatum
ASV138	Fungi	Basidiomycota	Tremellomycetes	Filobasidiales	Filobasidiaceae	Filobasidium	Filobasidium_ASV138
ASV142	Fungi	Ascomycota	Sordariomycetes	Trichosphaeriales	Trichosphaeriaceae	Nigrospora	Nigrospora_oryzae
ASV146	Fungi	Ascomycota	Sordariomycetes	Hypocreales	Bionectriaceae	Clonostachys	Clonostachys_miodochialis
ASV149	Fungi	Ascomycota	Dothideomycetes	Pleosporales	Pleosporaceae	Alternaria	Alternaria_chlamydosporigena
ASV151	Fungi	Basidiomycota	Agaricomycetes	Agaricales	Strophariaceae	Tubaria	Tubaria_conspersa
ASV152	Fungi	Basidiomycota	Agaricomycetes	Polyporales	Fomitopsidaceae	Amyloporia	Amyloporia_sinuosa
ASV153	Fungi	Ascomycota	Leotiomycetes	Helotiales	Vibrisseaceae	Phialocephala	Phialocephala_fluminis
ASV156	Fungi	Basidiomycota	Agaricomycetes	Agaricales	Tricholomataceae	Lepista	Lepista_sordida
ASV157	Fungi	Basidiomycota	Microbotryomycetes	Sporidiobolales	Sporidiobolaceae	Rhodotorula	Rhodotorula_graminis
ASV158	Fungi	Basidiomycota	Agaricomycetes	Polyporales	Steccherinaceae	Steccherinaceae_ASV158	Steccherinaceae_ASV158
ASV160	Fungi	Ascomycota	Leotiomycetes	Helotiales	Sclerotiniaceae	Botrytis	Botrytis_caroliniana
ASV162	Fungi	Basidiomycota	Cystobasidiomycetes	Cystobasidiales	Cystobasidiaceae	Cystobasidium	Cystobasidium_lysinophilum
ASV164	Fungi	Basidiomycota	Agaricomycetes	Russulales	Peniophoraceae	Peniophora	Peniophora_ASV164
ASV165	Fungi	Ascomycota	Dothideomycetes	Pleosporales	Phaeosphaeriaceae	Leptospora	Leptospora_ASV165
ASV168	Fungi	Basidiomycota	Agaricomycetes	Agaricales	Psathyrellaceae	Coprinopsis	Coprinopsis_foetidellus
ASV169	Fungi	Basidiomycota	Agaricomycetes	Hymenochaetales	Hymenochaetales_fam_Incertae_sedis	Trichaptum	Trichaptum_biforme
ASV170	Fungi	Basidiomycota	Microbotryomycetes	Leucosporidiales	Leucosporidiaceae	Leucosporidium	Leucosporidium_yakuticum
ASV173	Fungi	Ascomycota	Sordariomycetes	Hypocreales	Cordycipitaceae	Parengyodontium	Parengyodontium_album
ASV174	Fungi	Basidiomycota	Agaricomycetes	Agaricales	Omphalotaceae	Omphalotus	Omphalotus_olearius
ASV178	Fungi	Ascomycota	Leotiomycetes	Erysiphales	Erysiphaceae	Golovinomyces	Golovinomyces_ASV178
ASV180	Fungi	Ascomycota	Dothideomycetes	Capnodiales	Cladosporiaceae	Toxicocladosporium	Toxicocladosporium_strelitziae
ASV187	Fungi	Ascomycota	Eurotiomycetes	Eurotiales	Aspergillaceae	Penicillium	Penicillium_astrolabium
ASV190	Fungi	Basidiomycota	Tremellomycetes	Tremellales	Bulleribasidiaceae	Vishniacozyma	Vishniacozyma_carnescens
ASV195	Fungi	Basidiomycota	Agaricomycetes	Russulales	Peniophoraceae	Peniophora	Peniophora_ASV195
ASV197	Fungi	Ascomycota	Saccharomycetes	Saccharomycetales	Saccharomycetales_fam_Incertae_sedis	Candida	Candida_railenensis
ASV198	Fungi	Ascomycota	Saccharomycetes	Saccharomycetales	Saccharomycetales_fam_Incertae_sedis	Candida	Candida_sake
ASV200	Fungi	Ascomycota	Sordariomycetes	Hypocreales	Hypocreales_fam_Incertae_sedis	Fusariella	Fusariella_ASV200
ASV202	Fungi	Basidiomycota	Agaricomycetes	Cantharellales	Ceratobasidiaceae	Ceratobasidium	Ceratobasidium_ASV202
ASV203	Fungi	Ascomycota	Dothideomycetes	Pleosporales	Didymellaceae	Didymella	Didymella_urticicola
ASV207	Fungi	Ascomycota	Dothideomycetes	Pleosporales	Coniothyriaceae	Coniothyrium	Coniothyrium_sidae
ASV212	Fungi	Ascomycota	Dothideomycetes	Pleosporales	Pleosporaceae	Alternaria	Alternaria_oregonensis
ASV213	Fungi	Ascomycota	Dothideomycetes	Pleosporales	Torulaceae	Torula	Torula_ASV213
ASV215	Fungi	Basidiomycota	Tremellomycetes	Holtermanniales	Holtermanniales_fam_Incertae_sedis	Holtermanniella	Holtermanniella_wattica
ASV218	Fungi	Basidiomycota	Agaricomycetes	Auriculariales	Auriculariaceae	Auricularia	Auricularia_auricula-judae
ASV220	Fungi	Basidiomycota	Cystobasidiomycetes	Cystobasidiomycetes_ord_Incertae_sedis	Buckleyzymaceae	Buckleyzyma	Buckleyzyma_aurantiaca
ASV222	Fungi	Ascomycota	Sordariomycetes	Hypocreales	Cordycipitaceae	Beauveria	Beauveria_bassiana
ASV223	Fungi	Basidiomycota	Tremellomycetes	Tremellales	Bulleribasidiaceae	Vishniacozyma	Vishniacozyma_victoriae
ASV225	Fungi	Ascomycota	Saccharomycetes	Saccharomycetales	Metschnikowiaceae	Kodamaea	Kodamaea_ohmeri
ASV226	Fungi	Ascomycota	Dothideomycetes	Capnodiales	Cladosporiaceae	Toxicocladosporium	Toxicocladosporium_irritans
ASV227	Fungi	Ascomycota	Dothideomycetes	Pleosporales	Didymellaceae	Neoascochyta	Neoascochyta_europaea
ASV229	Fungi	Basidiomycota	Agaricomycetes	Agaricales	Pterulaceae	Pterulaceae_ASV229	Pterulaceae_ASV229
ASV230	Fungi	Ascomycota	Saccharomycetes	Saccharomycetales	Saccharomycetales_fam_Incertae_sedis	Candida	Candida_orthopsilosis
ASV232	Fungi	Basidiomycota	Tremellomycetes	Tremellales	Bulleribasidiaceae	Dioszegia	Dioszegia_hungarica
ASV235	Fungi	Basidiomycota	Agaricomycetes	Polyporales	Meruliaceae	Phanerochaete	Phanerochaete_ASV235
ASV236	Fungi	Basidiomycota	Agaricomycetes	Hymenochaetales	Hymenochaetaceae	Inocutis	Inocutis_tamaricis
ASV241	Fungi	Basidiomycota	Agaricomycetes	Cantharellales	Cantharellales_fam_Incertae_sedis	Sistotrema	Sistotrema_oblongisporum
ASV245	Fungi	Basidiomycota	Agaricomycetes	Polyporales	Meruliaceae	Meruliaceae_ASV245	Meruliaceae_ASV245
ASV247	Fungi	Ascomycota	Dothideomycetes	Pleosporales	Phaeosphaeriaceae	Septoriella	Septoriella_phragmitis
ASV250	Fungi	Basidiomycota	Tremellomycetes	Cystofilobasidiales	Cystofilobasidiaceae	Cystofilobasidium	Cystofilobasidium_capitatum
ASV257	Fungi	Ascomycota	Eurotiomycetes	Eurotiales	Aspergillaceae	Aspergillus	Aspergillus_intermedius
ASV258	Fungi	Basidiomycota	Cystobasidiomycetes	Cystobasidiales	Cystobasidiaceae	Cystobasidium	Cystobasidium_pinicola
ASV261	Fungi	Ascomycota	Sordariomycetes	Hypocreales	Cordycipitaceae	Lecanicillium	Lecanicillium_ASV261
ASV262	Fungi	Basidiomycota	Agaricomycetes	Agaricales	Crepidotaceae	Simocybe	Simocybe_haustellaris
ASV266	Fungi	Ascomycota	Eurotiomycetes	Chaetothyriales	Herpotrichiellaceae	Coniosporium	Coniosporium_apollinis
ASV270	Fungi	Basidiomycota	Agaricomycetes	Agaricales	Cystostereaceae	Cystidiodontia	Cystidiodontia_laminifera
ASV272	Fungi	Basidiomycota	Wallemiomycetes	Wallemiales	Wallemiaceae	Wallemia	Wallemia_sebi
ASV273	Fungi	Ascomycota	Dothideomycetes	Capnodiales	Extremaceae	Saxophila	Saxophila_tyrrhenica
ASV276	Fungi	Basidiomycota	Wallemiomycetes	Wallemiales	Wallemiaceae	Wallemia	Wallemia_ASV276
ASV287	Fungi	Ascomycota	Leotiomycetes	Erysiphales	Erysiphaceae	Neoerysiphe	Neoerysiphe_nevoi
ASV299	Fungi	Basidiomycota	Tritirachiomycetes	Tritirachiales	Tritirachiaceae	Tritirachium	Tritirachium_oryzae
ASV313	Fungi	Ascomycota	Leotiomycetes	Erysiphales	Erysiphaceae	Erysiphe	Erysiphe_polygoni
ASV314	Fungi	Ascomycota	Sordariomycetes	Xylariales	Xylariales_ASV314	Xylariales_ASV314	Xylariales_ASV314
ASV317	Fungi	Basidiomycota	Tremellomycetes	Tremellales	Bulleribasidiaceae	Vishniacozyma	Vishniacozyma_heimaeyensis
ASV319	Fungi	Ascomycota	Dothideomycetes	Pleosporales	Pleosporaceae	Alternaria	Alternaria_terricola
ASV321	Fungi	Ascomycota	Dothideomycetes	Capnodiales	Neodevriesiaceae	Neodevriesia	Neodevriesia_ASV321
ASV326	Fungi	Basidiomycota	Agaricomycetes	Polyporales	Fomitopsidaceae	Antrodia	Antrodia_xantha
ASV329	Fungi	Basidiomycota	Tremellomycetes	Tremellales	Cryptococcaceae	Cryptococcus	Cryptococcus_saitoi
ASV330	Fungi	Ascomycota	Sordariomycetes	Hypocreales	Stachybotryaceae	Stachybotrys	Stachybotrys_chartarum
ASV335	Fungi	Ascomycota	Saccharomycetes	Saccharomycetales	Saccharomycetaceae	Issatchenkia	Issatchenkia_orientalis
ASV343	Fungi	Ascomycota	Sordariomycetes	Xylariales	Xylariaceae	Hypoxylon	Hypoxylon_begae
ASV346	Fungi	Basidiomycota	Tremellomycetes	Tremellales	Bulleribasidiaceae	Dioszegia	Dioszegia_ASV346
ASV348	Fungi	Ascomycota	Dothideomycetes	Pleosporales	Pleosporales_fam_Incertae_sedis	Spiroplana	Spiroplana_centripeta
ASV355	Fungi	Ascomycota	Sordariomycetes	Hypocreales	Hypocreales_fam_Incertae_sedis	Trichothecium	Trichothecium_roseum
ASV356	Fungi	Ascomycota	Sordariomycetes	Hypocreales	Hypocreales_fam_Incertae_sedis	Sarocladium	Sarocladium_implicatum
ASV360	Fungi	Ascomycota	Dothideomycetes	Venturiales	Venturiaceae	Venturia	Venturia_atriseda
ASV366	Fungi	Ascomycota	Dothideomycetes	Capnodiales	Neodevriesiaceae	Neodevriesia	Neodevriesia_ASV366
ASV367	Fungi	Basidiomycota	Agaricomycetes	Agaricales	Psathyrellaceae	Coprinopsis	Coprinopsis_ASV367
ASV368	Fungi	Ascomycota	Dothideomycetes	Capnodiales	Teratosphaeriaceae	Capnobotryella	Capnobotryella_ASV368
ASV377	Fungi	Ascomycota	Dothideomycetes	Capnodiales	Mycosphaerellaceae	Zymoseptoria	Zymoseptoria_brevis
ASV379	Fungi	Ascomycota	Saccharomycetes	Saccharomycetales	Pichiaceae	Dekkera	Dekkera_anomala
ASV380	Fungi	Basidiomycota	Agaricomycetes	Geastrales	Geastraceae	Myriostoma	Myriostoma_coliforme
ASV389	Fungi	Ascomycota	Eurotiomycetes	Chaetothyriales	Herpotrichiellaceae	Fonsecaea	Fonsecaea_ASV389
ASV390	Fungi	Ascomycota	Leotiomycetes	Erysiphales	Erysiphaceae	Golovinomyces	Golovinomyces_montagnei
ASV391	Fungi	Basidiomycota	Agaricomycetes	Russulales	Peniophoraceae	Peniophora	Peniophora_nuda
ASV405	Fungi	Ascomycota	Dothideomycetes	Pleosporales	Coniothyriaceae	Coniothyrium	Coniothyrium_ASV405
ASV407	Fungi	Basidiomycota	Agaricomycetes	Russulales	Peniophoraceae	Peniophora	Peniophora_ASV407
ASV417	Fungi	Basidiomycota	Cystobasidiomycetes	Erythrobasidiales	Erythrobasidiaceae	Erythrobasidium	Erythrobasidium_hasegawianum
ASV419	Fungi	Ascomycota	Sordariomycetes	Hypocreales	Hypocreales_fam_Incertae_sedis	Sarocladium	Sarocladium_kiliense
ASV420	Fungi	Ascomycota	Dothideomycetes	Capnodiales	Teratosphaeriaceae	Devriesia	Devriesia_sardiniae
ASV424	Fungi	Ascomycota	Dothideomycetes	Capnodiales	Mycosphaerellaceae	Mycosphaerellaceae_ASV424	Mycosphaerellaceae_ASV424
ASV425	Fungi	Ascomycota	Sordariomycetes	Sordariales	Chaetomiaceae	Zopfiella	Zopfiella_marina
ASV426	Fungi	Basidiomycota	Cystobasidiomycetes	Cystobasidiales	Cystobasidiaceae	Cystobasidium	Cystobasidium_slooffiae
ASV427	Fungi	Ascomycota	Dothideomycetes	Pleosporales	Torulaceae	Torula	Torula_hollandica
ASV428	Fungi	Basidiomycota	Agaricomycetes	Polyporales	Polyporaceae	Lentinus	Lentinus_arcularius
ASV442	Fungi	Ascomycota	Sordariomycetes	Sordariales	Chaetomiaceae	Chaetomium	Chaetomium_madrasense
ASV450	Fungi	Basidiomycota	Microbotryomycetes	Sporidiobolales	Sporidiobolaceae	Sporobolomyces	Sporobolomyces_ASV450
ASV451	Fungi	Basidiomycota	Agaricomycetes	Polyporales	Meruliaceae	Hyphodermella	Hyphodermella_rosae
ASV454	Fungi	Basidiomycota	Agaricomycetes	Polyporales	Meruliaceae	Meruliaceae_ASV454	Meruliaceae_ASV454
ASV457	Fungi	Ascomycota	Eurotiomycetes	Eurotiales	Aspergillaceae	Aspergillus	Aspergillus_versicolor
ASV467	Fungi	Ascomycota	Sordariomycetes	Sordariales	Chaetomiaceae	Zopfiella	Zopfiella_lundqvistii
ASV485	Fungi	Basidiomycota	Tremellomycetes	Tremellales	Bulleribasidiaceae	Vishniacozyma	Vishniacozyma_taibaiensis
ASV486	Fungi	Ascomycota	Dothideomycetes	Capnodiales	Capnodiales_ASV486	Capnodiales_ASV486	Capnodiales_ASV486
ASV488	Fungi	Basidiomycota	Agaricomycetes	Agaricales	Fistulinaceae	Porodisculus	Porodisculus_pendulus
ASV497	Fungi	Ascomycota	Dothideomycetes	Capnodiales	Teratosphaeriaceae	Devriesia	Devriesia_ASV497
ASV499	Fungi	Ascomycota	Leotiomycetes	Erysiphales	Erysiphaceae	Erysiphe	Erysiphe_pisi
ASV505	Fungi	Ascomycota	Eurotiomycetes	Chaetothyriales	Trichomeriaceae	Knufia	Knufia_ASV505
ASV507	Fungi	Ascomycota	Sordariomycetes	Xylariales	Sporocadaceae	Pestalotiopsis	Pestalotiopsis_microspora
ASV520	Fungi	Ascomycota	Dothideomycetes	Pleosporales	Pleosporaceae	Alternaria	Alternaria_lolii
ASV523	Fungi	Ascomycota	Sordariomycetes	Microascales	Microascaceae	Pseudallescheria	Pseudallescheria_boydii
ASV524	Fungi	Ascomycota	Sordariomycetes	Xylariales	Microdochiaceae	Idriella	Idriella_rara
ASV525	Fungi	Ascomycota	Sordariomycetes	Hypocreales	Hypocreales_fam_Incertae_sedis	Sarocladium	Sarocladium_bactrocephalum
ASV546	Fungi	Basidiomycota	Agaricomycetes	Russulales	Peniophoraceae	Peniophora	Peniophora_ASV546
ASV547	Fungi	Ascomycota	Sordariomycetes	Hypocreales	Hypocreales_fam_Incertae_sedis	Acremonium	Acremonium_polychromum
ASV548	Fungi	Ascomycota	Eurotiomycetes	Eurotiales	Aspergillaceae	Penicillium	Penicillium_kongii
ASV550	Fungi	Basidiomycota	Tremellomycetes	Trichosporonales	Trichosporonaceae	Trichosporonaceae_ASV550	Trichosporonaceae_ASV550
ASV565	Fungi	Ascomycota	Dothideomycetes	Pleosporales	Lophiostomataceae	Lophiostoma	Lophiostoma_ASV565
ASV567	Fungi	Basidiomycota	Agaricomycetes	Russulales	Wrightoporiaceae	Amylosporus	Amylosporus_campbellii
ASV575	Fungi	Ascomycota	Sordariomycetes	Xylariales	Sporocadaceae	Discosia	Discosia_pseudoartocreas
ASV589	Fungi	Ascomycota	Dothideomycetes	Pleosporales	Massarinaceae	Stagonospora	Stagonospora_ASV589
ASV590	Fungi	Ascomycota	Leotiomycetes	Helotiales	Helotiaceae	Scytalidium	Scytalidium_circinatum
ASV591	Fungi	Basidiomycota	Agaricomycetes	Polyporales	Meripilaceae	Rigidoporus	Rigidoporus_vinctus
ASV607	Fungi	Ascomycota	Sordariomycetes	Xylariales	Xylariales_fam_Incertae_sedis	Hansfordia	Hansfordia_ASV607
ASV650	Fungi	Ascomycota	Dothideomycetes	Capnodiales	Cladosporiaceae	Cladosporium	Cladosporium_ASV650
ASV267	Fungi	Basidiomycota	Tremellomycetes	Tremellales	Tremellales_ASV267	Tremellales_ASV267	Tremellales_ASV267
ASV398	Fungi	Basidiomycota	Agaricomycetes	Russulales	Peniophoraceae	Peniophora	Peniophora_versiformis
ASV86	Fungi	Basidiomycota	Agaricomycetes	Russulales	Peniophoraceae	Peniophora	Peniophora_ASV86
ASV144	Fungi	Basidiomycota	Tremellomycetes	Tremellales	Tremellaceae	Cryptococcus	Cryptococcus_laurentii
ASV189	Fungi	Basidiomycota	Agaricomycetes	Russulales	Peniophoraceae	Peniophora	Peniophora_ASV189
ASV208	Fungi	Basidiomycota	Agaricomycetes	Polyporales	Ganodermataceae	Ganoderma	Ganoderma_adspersum
ASV234	Fungi	Basidiomycota	Microbotryomycetes	Sporidiobolales	Sporidiobolaceae	Sporobolomyces	Sporobolomyces_salicinus
ASV244	Fungi	Basidiomycota	Agaricomycetes	Polyporales	Fomitopsidaceae	Antrodia	Antrodia_serialiformis
ASV298	Fungi	Ascomycota	Dothideomycetes	Pleosporales	Pleosporaceae	Bipolaris	Bipolaris_axonopicola
ASV354	Fungi	Basidiomycota	Agaricomycetes	Polyporales	Meruliaceae	Uncobasidium	Uncobasidium_ASV354
ASV363	Fungi	Basidiomycota	Agaricomycetes	Agaricales	Psathyrellaceae	Coprinellus	Coprinellus_ASV363
ASV437	Fungi	Ascomycota	Dothideomycetes	Pleosporales	Pleosporaceae	Pyrenophora	Pyrenophora_japonica
ASV441	Fungi	Fungi_ASV441	Fungi_ASV441	Fungi_ASV441	Fungi_ASV441	Fungi_ASV441	Fungi_ASV441
ASV459	Fungi	Ascomycota	Sordariomycetes	Glomerellales	Plectosphaerellaceae	Verticillium	Verticillium_dahliae
ASV472	Fungi	Ascomycota	Leotiomycetes	Erysiphales	Erysiphaceae	Pseudoidium	Pseudoidium_neolycopersici
ASV496	Fungi	Ascomycota	Sordariomycetes	Hypocreales	Ophiocordycipitaceae	Hyaloseta	Hyaloseta_nolinae
ASV521	Fungi	Fungi_ASV521	Fungi_ASV521	Fungi_ASV521	Fungi_ASV521	Fungi_ASV521	Fungi_ASV521
ASV522	Fungi	Ascomycota	Sordariomycetes	Hypocreales	Hypocreaceae	Hypomyces	Hypomyces_ASV522
ASV560	Fungi	Ascomycota	Eurotiomycetes	Eurotiales	Aspergillaceae	Aspergillus	Aspergillus_ruber
ASV643	Fungi	Basidiomycota	Tremellomycetes	Filobasidiales	Filobasidiaceae	Filobasidium	Filobasidium_wieringae
ASV68	Fungi	Ascomycota	Dothideomycetes	Pleosporales	Sporormiaceae	Sporormiaceae_ASV68	Sporormiaceae_ASV68
ASV87	Fungi	Basidiomycota	Microbotryomycetes	Sporidiobolales	Sporidiobolaceae	Sporobolomyces	Sporobolomyces_symmetricus
ASV137	Fungi	Basidiomycota	Agaricomycetes	Agaricales	Psathyrellaceae	Psathyrella	Psathyrella_ASV137
ASV161	Fungi	Basidiomycota	Agaricomycetes	Hymenochaetales	Schizoporaceae	Alutaceodontia	Alutaceodontia_alutacea
ASV172	Fungi	Ascomycota	Dothideomycetes	Pleosporales	Pleosporaceae	Paradendryphiella	Paradendryphiella_arenariae
ASV191	Fungi	Ascomycota	Taphrinomycetes	Taphrinales	Protomycetaceae	Protomyces	Protomyces_inouyei
ASV201	Fungi	Ascomycota	Dothideomycetes	Pleosporales	Cucurbitariaceae	Pyrenochaeta	Pyrenochaeta_ASV201
ASV228	Fungi	Basidiomycota	Agaricomycetes	Polyporales	Fomitopsidaceae	Pilatoporus	Pilatoporus_bondartsevae
ASV231	Fungi	Ascomycota	Dothideomycetes	Pleosporales	Periconiaceae	Noosia	Noosia_banksiae
ASV240	Fungi	Ascomycota	Sordariomycetes	Hypocreales	Clavicipitaceae	Periglandula	Periglandula_ASV240
ASV268	Fungi	Ascomycota	Leotiomycetes	Thelebolales	Pseudeurotiaceae	Pseudogymnoascus	Pseudogymnoascus_appendiculatus
ASV269	Fungi	Ascomycota	Leotiomycetes	Helotiales	Hyaloscyphaceae	Cistella	Cistella_ASV269
ASV286	Fungi	Ascomycota	Dothideomycetes	Pleosporales	Sporormiaceae	Sporormiaceae_ASV286	Sporormiaceae_ASV286
ASV293	Fungi	Basidiomycota	Microbotryomycetes	Sporidiobolales	Sporidiobolaceae	Rhodotorula	Rhodotorula_diobovata
ASV309	Fungi	Ascomycota	Saccharomycetes	Saccharomycetales	Pichiaceae	Pichia	Pichia_membranifaciens
ASV320	Fungi	Ascomycota	Dothideomycetes	Pleosporales	Pleosporaceae	Stemphylium	Stemphylium_ASV320
ASV323	Fungi	Basidiomycota	Tremellomycetes	Tremellales	Cryptococcaceae	Kwoniella	Kwoniella_ASV323
ASV344	Fungi	Basidiomycota	Agaricomycetes	Agaricales	Psathyrellaceae	Coprinopsis	Coprinopsis_ASV344
ASV399	Fungi	Basidiomycota	Agaricomycetes	Agaricales	Pluteaceae	Volvopluteus	Volvopluteus_gloiocephalus
ASV406	Fungi	Basidiomycota	Agaricomycetes	Hymenochaetales	Schizoporaceae	Xylodon	Xylodon_sambuci
ASV421	Fungi	Ascomycota	Dothideomycetes	Pleosporales	Pleosporales_fam_Incertae_sedis	Libertasomyces	Libertasomyces_myopori
ASV476	Fungi	Ascomycota	Leotiomycetes	Helotiales	Dermateaceae	Trimmatostroma	Trimmatostroma_salinum
ASV540	Fungi	Ascomycota	Saccharomycetes	Saccharomycetales	Dipodascaceae	Dipodascaceae_ASV540	Dipodascaceae_ASV540
ASV606	Fungi	Ascomycota	Sordariomycetes	Xylariales	Bartaliniaceae	Bartalinia	Bartalinia_robillardoides

## Sheet: Table S5
Table S5: Mean summary and statistics of Alpha diversity for the different treatments
		Mean richness	SD richness	Richness Kruskal-Wallis test	Richness Pairwise Wilcoxon test	Mean shannon	SD shannon	Shannon Kruskal-Wallis test	Shannon Pairwise Wilcoxon test	Mean evenness	SD evenness	Evenness Kruskal-Wallis test	Evenness Pairwise Wilcoxon test
Source tissue	Control seeds	3.75	3.0957	p-value = 0.0002884	a	0.63	0.83	p-value = 0.0003422	a	0.361	0.389	p-value = 0.0004015	a
	Seed fungicides	3.28571	0.95119		a	0.52	0.47		a	0.403	0.312		a
	Embryo	16	3.41565		b	2.59177	0.27		b	0.942	0.0428		b
	Callus	14.3333	4.33013		b	2.46252	0.45		b	0.941	0.0382		b
Stems	Control	10.5	3.43996	p-value = 0.04424	a	0.966	0.29	p-value = 5.477e-05	a	0.42	0.085	p-value = 0.0001176	a
	SF F	13.6667	6.02771		a	2.33	0.48		bc	0.913	0.0247		b
	SF MS	16	6.72309		a	2.54	0.42		bc	0.943	0.0178		b
	Embryo F	12.375	2.82527		a	2.31	0.24		b	0.929	0.0376		b
	Embryo MS	16.1111	4.88478		a	2.59	0.41		bc	0.947	0.0405		b
	Callus F	13.8889	4.07567		a	2.41	0.32		bc	0.933	0.0366		b
	Callus MS	23	8.80909		a	2.9	0.4		c	0.949	0.02		b

## Sheet: Table S6
Table S6: PREMANOVA and pairwise adonis based on Bray- Curtis results for the different treatments
	Factor	F.Model	R2	Pr(>F)	Statistically significat treatment pairs	BH adjusted p-value
Source tissue	Treatment	4.7361	0.38186	0.001	Control seed vs Embryo	0.006
					Control seed vs Callus	0.004
					Seed fungicides vs Embryo	0.003
					Seed fungicides vs Callus	0.003
Stems	Treatment	2.2237	0.2326	0.001	Control vs Callus MS	0.0084
					Control vs Embryo F	0.00525
					Control vs Embryo MS	0.00525
					Control vs SF	0.00525
					Control vs Callus F	0.00525

## Sheet: Table S7
Table S7: Taxa mean relative abundance across different treatments
		Source tissues				Treated stems
ASV	Taxonomy	Control seeds	Seed fungicides	Embryo	Callus	Control	SF	SF F	Embryo MS	Embryo F	Callus MS	Callus F
ASV1	Alternaria_infectoria	0.7066639a	0.8443715a	0.11978043b	0.1638336b	0.706642	0.396889	0.408805	0.316847	0.398678	0.0867231	0.118163
ASV2	Alternaria_alternata	0.0951426	0.182715	0.220701	0.162394	0.33584	0.196195	0.325003	0.087825	0.201247	0.114574	0.24025
ASV4	Parastagonospora_ASV4	0.413626	0	0.0267369	0.0223342	0	0	0	0	0	0	0.0354623
ASV6	Stemphylium_ASV6	0.0381251	0.00972701	0.103127	0.134295	0.108206	0.0373961	0.0495074	0.0324736	0	0.0367742	0.0791626
ASV7	Cladosporium_cladosporioides	0	0.0967641	0.105706	0.170158	0.0133364	0.207019	0.100425	0.232746	0.192671	0.232402	0.147411
ASV8	Cladosporium_ASV8	0	0.0945515	0.121088	0.0373562	0.00351743	0.0948526	0.0485673	0.120418	0.0132927	0.12556	0.0889409
ASV10	Cladosporium_sphaerospermum	0a	0a	0.1986576b	0.268055b	0.0175209	0.271356	0.150116	0.171276	0.277536	0.18004	0.14872
ASV11	Mycosphaerella_tassiana	0a	0a	0.18338407b	0.2332246b	0.0144695	0.239453	0.146355	0.211448	0.191013	0.25968	0.175698
ASV12	Coriolopsis_gallica	0.0256216	0.00115467	0.100176	0.0467699	0.00770782	0.0220755	0	0	0.0350176	0.135162	0.105911
ASV15	Sporobolomyces_roseus	0	0.0127852	0.205146	0.110915	0.013892	0.229846	0.131835	0.116092	0.155507	0.162493	0.165735
ASV16	Gibberella_intricans	0	0	0	0	0	0.0133312	0	0.122623	0	0	0.0865587
ASV17	Debaryomyces_hansenii	0	0	0.121672	0.0688144	0.0035524	0.0227862	0	0.0933873	0	0.010882	0
ASV19	Cladosporium_halotolerans	0a	0b	0.1294729ac	0.219183c	0.00783622	0.0141314	0	0.0280513	0.0682423	0.12188	0.035589
ASV20	Cladosporium_ramotenellum	0	0	0.0943744	0.0406355	0.00393715	0.0928981	0.110823	0.139433	0.0200967	0.102601	0.150244
ASV21	Acremonium_sclerotigenum	0	0	0.0235733	0.01563	0.00221453	0.0467511	0	0.00782098	0	0.0211148	0
ASV23	Nectria_pseudotrichia	0	0	0.0238577	0.0801592	0	0.043124	0.0185759	0.0670553	0	0.0118299	0.00391615
ASV25	Filobasidium_ASV25	0	0	0	0	0	0	0	0.0320883	0	0.180959	0
ASV26	Phaeosphaeria_juncicola	0	0	0	0	0.0082103	0	0.070014	0.0113798	0.0423344	0.0268525	0.0783395
ASV28	Schizophyllum_commune	0	0.0209146	0	0.0531103	0.00119246	0	0	0.0466836	0.0594255	0.0365655	0.0228416
ASV30	Botrytis_cinerea	0	0	0.053828	0.0706733	0.00210001	0.0523053	0	0.0792453	0.058742	0.0210941	0.0439131
ASV33	Stemphylium_vesicarium	0	0	0.0158135	0	0	0	0	0.0178149	0.00948645	0	0.0152123
ASV34	Peniophora_ASV34	0	0	0	0.0339545	0	0.0248108	0	0	0	0.0279073	0
ASV37	Wallemia_hederae	0	0	0	0	0.0011565	0.010129	0	0.0431991	0.0356285	0.023681	0.120565
ASV38	Aureobasidium_pullulans	0	0	0.15238	0.133104	0.00311269	0	0	0.0638138	0.0893588	0.0689096	0.0330041
ASV41	Filobasidium_oeirense	0	0	0.0279996	0.0466596	0	0	0	0	0	0.105183	0
ASV43	Naganishia_diffluens	0	0	0.0456289	0	0	0	0	0	0.0326396	0.0702439	0.0656998
ASV45	Botrytis_ASV45	0	0	0	0	0	0	0.147607	0	0.093879	0.0372908	0
ASV46	Candida_tropicalis	0	0	0.129604	0	0	0	0	0	0	0.0480325	0
ASV47	Coprinellus_micaceus	0	0	0	0.0216363	0.00264241	0.0786218	0	0.0236792	0	0.0266671	0.0465501
ASV50	Peniophora_albobadia	0	0	0	0	0	0	0.0632674	0	0	0.0883043	0
ASV52	Cryptomarasmius_corbariensis	0	0	0	0.0353378	0.00245466	0.026057	0	0.025742	0	0.0439855	0
ASV53	Auriculariales_ASV53	0	0	0	0	0	0	0	0	0	0.0519254	0.0235115
ASV54	Cladosporium_dominicanum	0	0	0.0676365	0.0334183	0.00135066	0	0	0.00768572	0.0217601	0.0120913	0.0270032
ASV55	Peniophora_ASV55	0	0	0	0	0.0025627	0	0.0380693	0.0497629	0	0	0
ASV56	Preussia_flanaganii	0	0	0.0366929	0	0.00322076	0.144078	0	0	0	0	0.05387
ASV58	Blumeria_graminis	0	0	0	0	0.0075489	0.0433888	0.0495074	0.0563562	0.0452326	0.0917735	0.0437679
ASV60	Naganishia_albida	0	0	0	0	0	0	0	0	0	0.0541823	0
ASV61	Knufia_perforans	0	0	0	0	0.00165533	0	0	0	0	0	0.0523516
ASV62	Psathyrella_trinitatensis	0	0	0	0	0	0	0	0	0	0.0276842	0
ASV63	Epicoccum_nigrum	0	0	0	0	0	0	0	0.0629136	0	0	0.0310122
ASV64	Coprinellus_radians	0	0	0	0	0	0	0	0	0	0	0.0259004
ASV65	Sistotremastrum_guttuliferum	0	0	0	0	0	0	0	0	0	0	0.0516045
ASV66	Naganishia_uzbekistanensis	0	0	0	0	0	0.0508974	0	0	0	0	0
ASV67	Preussia_persica	0	0	0	0	0	0	0	0	0	0	0.0359804
ASV71	Filobasidium_chernovii	0	0	0.047619	0	0	0	0	0.066315	0.0262875	0	0
ASV73	Wallemia_ASV73	0	0	0.0263558	0	0.00367419	0.0273998	0	0.0312503	0	0.0257654	0.0240481
ASV74	Symmetrospora_coprosmae	0	0	0.0728143	0	0.00469315	0.0677028	0	0	0.0207563	0.00888508	0.0298766
ASV75	Arthrinium_marii	0	0	0	0.0345955	0.00123447	0.0310722	0.0222842	0.0131647	0	0.0131241	0.0191008
ASV78	Filobasidium_ASV78	0	0	0	0	0	0.0753086	0	0.0562954	0	0	0
ASV79	Symmetrospora_foliicola	0	0	0	0	0	0	0	0	0	0.0785067	0
ASV80	Buckleyzyma_phyllomatis	0	0	0	0.0517385	0	0	0	0.00506097	0	0	0.0353682
ASV81	Cyberlindnera_jadinii	0	0	0	0	0	0	0	0.0269913	0	0	0
ASV88	Wallemia_ASV88	0	0	0	0.0217907	0	0	0	0	0.0188846	0.00908477	0
ASV89	Cladosporium_exasperatum	0	0	0.0318535	0.0377217	0.00296987	0	0.0610468	0.0472574	0.0480425	0.0183432	0.0185538
ASV90	Ramularia_eucalypti	0	0	0.100261	0.0126916	0	0.0237545	0	0	0.0270581	0.0195757	0.0158661
ASV92	Crocicreas_ASV92	0	0	0	0	0.00165533	0	0	0	0	0	0.0283932
ASV93	Neodevriesiaceae_ASV93	0	0	0	0	0.000956219	0.0206526	0	0.0246796	0	0.0244576	0
ASV94	Sistotrema_brinkmannii	0	0	0	0	0	0	0	0	0	0.0327792	0
ASV97	Candida_heveicola	0	0	0	0	0	0.0628512	0	0.0363001	0	0	0.0201011
ASV101	Torula_ASV101	0	0	0	0	0	0	0	0	0	0.0307788	0
ASV104	Verticillium_leptobactrum	0	0	0.0185984	0	0	0	0	0	0.0080353	0.030618	0
ASV105	Chaetomium_angustispirale	0	0	0.0415247	0	0	0	0	0.00633732	0.0540811	0	0
ASV106	Cutaneotrichosporon_curvatus	0	0	0	0	0	0.0593337	0	0	0.0198952	0	0
ASV107	Phaeosphaeria_ASV107	0	0	0	0	0.00197186	0	0.0627196	0.0331693	0.0375708	0.0343401	0.00888288
ASV110	Acremonium_charticola	0	0	0	0	0	0	0	0	0.020702	0.0537348	0
ASV112	Monodictys_castaneae	0	0	0	0	0	0	0	0.0222126	0.0431482	0	0
ASV113	Hortaea_werneckii	0	0	0	0.0369091	0	0	0.0324845	0	0	0.0098431	0
ASV116	Acrodontium_crateriforme	0	0	0	0	0	0	0	0	0	0	0.0328817
ASV117	Rhodotorula_mucilaginosa	0	0	0	0	0	0.0260389	0	0	0	0	0.0208757
ASV118	Neosetophoma_ASV118	0	0	0.0415051	0	0	0	0	0	0	0.0296407	0
ASV119	Irpex_lacteus	0	0	0	0	0.0011442	0	0	0	0.0384986	0.0339677	0.00348415
ASV122	Coprinopsis_ASV122	0	0	0	0	0	0	0	0	0	0.0439855	0
ASV123	Coprinellus_ASV123	0	0	0	0	0	0	0	0	0	0.0384488	0
ASV125	Plectosphaerellaceae_ASV125	0	0	0	0	0	0	0	0	0	0	0.0271043
ASV127	Stemphylium_ASV127	0	0	0	0	0	0	0.108314	0.0197104	0	0	0
ASV128	Zygosporium_ASV128	0	0	0	0	0	0	0	0	0	0	0.0182829
ASV135	Fusarium_proliferatum	0	0	0	0.0341926	0	0	0	0	0	0.0223248	0
ASV138	Filobasidium_ASV138	0	0	0	0	0	0	0	0	0	0.0253441	0
ASV142	Nigrospora_oryzae	0	0	0	0	0.00525957	0	0	0.0131403	0	0	0
ASV146	Clonostachys_miodochialis	0	0	0	0	0	0	0	0	0	0	0.0526385
ASV149	Alternaria_chlamydosporigena	0	0	0	0.00886136	0	0	0.0906232	0.0203121	0	0.0244919	0
ASV151	Tubaria_conspersa	0	0	0	0	0	0	0	0	0	0.0338613	0
ASV152	Amyloporia_sinuosa	0	0	0	0	0	0	0.0791795	0	0	0	0.0209065
ASV153	Phialocephala_fluminis	0	0	0	0	0.00149304	0	0	0	0	0	0.0345865
ASV156	Lepista_sordida	0	0	0	0	0.00211034	0	0	0	0	0.0448936	0
ASV157	Rhodotorula_graminis	0	0	0	0	0.00209243	0	0	0	0	0.0191774	0
ASV158	Steccherinaceae_ASV158	0	0	0	0	0	0	0	0	0	0.0378155	0
ASV160	Botrytis_caroliniana	0	0	0.018032	0	0	0	0	0.0403777	0	0	0
ASV162	Cystobasidium_lysinophilum	0	0	0	0	0.00133321	0.0564862	0	0	0	0.0361733	0
ASV164	Peniophora_ASV164	0	0	0	0	0	0.0569906	0	0	0	0	0
ASV165	Leptospora_ASV165	0	0	0	0.0150805	0	0	0	0.0133121	0	0.0204512	0
ASV168	Coprinopsis_foetidellus	0	0	0	0	0	0	0	0	0.049099	0	0
ASV169	Trichaptum_biforme	0	0	0	0	0	0	0	0.0396177	0	0	0.0092182
ASV170	Leucosporidium_yakuticum	0	0	0	0.0257893	0	0	0	0	0	0.0135185	0
ASV173	Parengyodontium_album	0	0	0	0	0	0	0.0805434	0.042666	0.0162934	0	0
ASV174	Omphalotus_olearius	0	0	0	0	0	0	0	0	0	0.0347232	0
ASV178	Golovinomyces_ASV178	0	0	0.0415297	0	0	0	0	0.0239572	0.0327863	0	0
ASV180	Toxicocladosporium_strelitziae	0	0	0	0	0	0	0.0649691	0	0	0.0287065	0
ASV187	Penicillium_astrolabium	0	0	0.0308555	0.0470413	0.00210955	0.0171547	0.0157573	0.0138949	0	0.00378861	0
ASV190	Vishniacozyma_carnescens	0	0	0	0	0.00112977	0.00999241	0	0.00765283	0	0.00683002	0.0355308
ASV195	Peniophora_ASV195	0	0	0	0	0	0.042157	0	0	0	0	0
ASV197	Candida_railenensis	0	0	0	0	0	0	0	0	0	0	0.017067
ASV198	Candida_sake	0	0	0	0	0	0.0354513	0	0	0.0461593	0.0110229	0.0135016
ASV200	Fusariella_ASV200	0	0	0	0	0	0	0	0	0	0	0.0187784
ASV202	Ceratobasidium_ASV202	0	0	0	0	0	0	0	0	0	0.0297979	0
ASV203	Didymella_urticicola	0	0	0	0	0	0	0	0	0.051468	0	0
ASV207	Coniothyrium_sidae	0	0	0	0	0.000843199	0	0	0.03395	0	0	0
ASV212	Alternaria_oregonensis	0	0	0	0	0	0	0.0272925	0.0204528	0	0	0
ASV213	Torula_ASV213	0	0	0	0	0	0	0	0.0119467	0	0.0356431	0
ASV215	Holtermanniella_wattica	0	0	0	0	0	0	0	0	0	0	0.0232507
ASV218	Auricularia_auricula-judae	0.0349626	0	0	0	0	0	0	0	0	0	0.0151683
ASV220	Buckleyzyma_aurantiaca	0	0	0	0.0159563	0	0	0	0.00768572	0	0	0.022425
ASV222	Beauveria_bassiana	0	0	0	0	0	0.0223074	0	0	0.0252694	0	0
ASV223	Vishniacozyma_victoriae	0	0	0	0.0206319	0	0	0	0	0	0.0273445	0
ASV225	Kodamaea_ohmeri	0	0	0	0.0191427	0	0	0	0	0	0.016837	0
ASV226	Toxicocladosporium_irritans	0	0	0.0425141	0	0	0	0	0	0	0.0180867	0.00903979
ASV227	Neoascochyta_europaea	0	0	0	0	0	0	0	0.0286234	0	0	0
ASV229	Pterulaceae_ASV229	0	0	0	0	0	0	0	0.0298362	0	0	0
ASV230	Candida_orthopsilosis	0	0	0	0.020804	0	0.0163273	0	0	0	0	0
ASV232	Dioszegia_hungarica	0	0	0	0	0.00340977	0	0	0	0.0100483	0.0240163	0
ASV235	Phanerochaete_ASV235	0	0	0	0	0	0	0	0	0	0.0231005	0
ASV236	Inocutis_tamaricis	0	0	0	0	0	0	0.0438665	0	0	0.0289538	0
ASV241	Sistotrema_oblongisporum	0	0	0	0	0	0	0	0	0	0.0160737	0
ASV245	Meruliaceae_ASV245	0	0	0	0	0	0	0	0.0206228	0	0	0
ASV247	Septoriella_phragmitis	0	0	0.017014	0	0.000854233	0.0175439	0	0	0.0117117	0	0
ASV250	Cystofilobasidium_capitatum	0	0	0	0	0	0	0	0.0295103	0	0	0
ASV257	Aspergillus_intermedius	0	0	0	0	0	0.0138092	0.0176172	0.0202112	0	0.0165737	0.0157369
ASV258	Cystobasidium_pinicola	0	0	0	0	0	0	0	0	0	0.0150356	0
ASV261	Lecanicillium_ASV261	0	0	0	0	0	0	0	0.0253429	0	0	0
ASV262	Simocybe_haustellaris	0	0	0	0	0	0	0	0.0271649	0	0	0
ASV266	Coniosporium_apollinis	0	0	0	0	0.00191012	0	0	0.0349397	0	0	0
ASV270	Cystidiodontia_laminifera	0	0	0	0	0	0	0	0	0	0.0238775	0
ASV272	Wallemia_sebi	0	0	0	0	0	0.0184251	0	0	0.0154615	0	0
ASV273	Saxophila_tyrrhenica	0	0	0	0	0.00275996	0	0	0	0.0150327	0	0.0132866
ASV276	Wallemia_ASV276	0	0	0	0.0144705	0	0	0	0	0.00989822	0	0
ASV287	Neoerysiphe_nevoi	0	0	0	0	0	0	0	0	0	0	0.0182526
ASV299	Tritirachium_oryzae	0	0	0	0.0166045	0	0	0	0.0183418	0	0	0
ASV313	Erysiphe_polygoni	0	0	0	0	0	0	0	0.0234631	0	0	0
ASV314	Xylariales_ASV314	0	0	0	0	0	0	0	0.025446	0	0.0149516	0
ASV317	Vishniacozyma_heimaeyensis	0	0	0	0	0	0	0	0.0101219	0	0.0388178	0
ASV319	Alternaria_terricola	0	0	0.02586	0.0118152	0	0.0286139	0	0	0	0.0086808	0.010321
ASV321	Neodevriesia_ASV321	0	0	0	0	0	0	0.142915	0	0	0	0.0109286
ASV326	Antrodia_xantha	0	0	0	0	0	0	0	0	0.0126759	0	0
ASV329	Cryptococcus_saitoi	0	0	0	0	0	0	0	0	0.0277102	0	0
ASV330	Stachybotrys_chartarum	0	0	0	0	0	0	0	0	0	0.0178264	0
ASV335	Issatchenkia_orientalis	0	0	0	0	0	0	0	0.0105897	0	0.020892	0
ASV343	Hypoxylon_begae	0	0	0	0	0	0.0286139	0	0	0	0	0
ASV346	Dioszegia_ASV346	0	0	0	0	0	0	0	0.0356297	0	0	0
ASV348	Spiroplana_centripeta	0	0	0	0	0	0.0855559	0	0	0	0	0
ASV355	Trichothecium_roseum	0	0	0	0	0	0.0103263	0	0.0177773	0	0	0
ASV356	Sarocladium_implicatum	0	0	0.0423727	0.0104459	0	0	0	0	0	0	0.0166148
ASV360	Venturia_atriseda	0	0	0	0	0	0	0.0498445	0	0	0	0
ASV366	Neodevriesia_ASV366	0	0	0	0	0	0	0	0	0.0297234	0	0
ASV367	Coprinopsis_ASV367	0	0	0	0	0	0	0	0	0.025	0	0
ASV368	Capnobotryella_ASV368	0	0	0	0	0	0	0	0	0	0	0.0166252
ASV377	Zymoseptoria_brevis	0	0	0	0	0	0	0	0.0377426	0	0	0
ASV379	Dekkera_anomala	0	0	0	0	0	0	0	0	0	0.0172942	0
ASV380	Myriostoma_coliforme	0	0	0	0	0	0	0	0	0.0111986	0	0
ASV389	Fonsecaea_ASV389	0	0	0	0	0	0	0	0	0	0	0.0132673
ASV390	Golovinomyces_montagnei	0	0	0	0	0	0	0	0	0	0	0.010158
ASV391	Peniophora_nuda	0	0	0	0	0	0	0	0.0226261	0	0.0325567	0
ASV405	Coniothyrium_ASV405	0	0	0	0	0	0	0.0409387	0	0	0	0
ASV407	Peniophora_ASV407	0	0	0	0	0	0	0	0	0	0	0.0125623
ASV417	Erythrobasidium_hasegawianum	0	0	0	0	0.00333853	0	0	0.0159991	0	0	0
ASV419	Sarocladium_kiliense	0	0	0	0	0	0	0.0639137	0	0.0353394	0	0
ASV420	Devriesia_sardiniae	0	0	0	0	0	0.0253224	0	0	0	0	0
ASV424	Mycosphaerellaceae_ASV424	0	0	0	0	0	0	0	0	0.0135882	0	0
ASV425	Zopfiella_marina	0	0	0	0	0	0	0	0	0.0135882	0	0
ASV426	Cystobasidium_slooffiae	0	0	0	0	0	0	0	0.0217385	0	0	0
ASV427	Torula_hollandica	0	0	0	0	0	0.0218923	0	0	0	0	0
ASV428	Lentinus_arcularius	0	0	0	0.0175591	0	0	0	0	0	0.0263523	0
ASV442	Chaetomium_madrasense	0	0	0	0	0	0	0	0.0114797	0	0	0
ASV450	Sporobolomyces_ASV450	0	0	0	0	0	0	0	0.0163994	0	0	0
ASV451	Hyphodermella_rosae	0	0	0	0	0	0	0	0.0129876	0	0.00432354	0
ASV454	Meruliaceae_ASV454	0	0	0	0	0	0	0	0	0.0224688	0	0
ASV457	Aspergillus_versicolor	0	0	0	0.0126847	0	0	0	0.00713954	0	0	0.00936788
ASV467	Zopfiella_lundqvistii	0	0	0	0	0	0	0	0.0125507	0.0133631	0	0
ASV485	Vishniacozyma_taibaiensis	0	0	0	0	0	0.0163273	0	0	0	0	0
ASV486	Capnodiales_ASV486	0	0	0	0	0	0.0173074	0	0	0	0	0
ASV488	Porodisculus_pendulus	0	0	0	0	0	0	0	0	0	0	0.0151504
ASV497	Devriesia_ASV497	0	0	0	0	0	0	0	0	0.0158114	0	0
ASV499	Erysiphe_pisi	0	0	0	0	0	0.0157737	0	0	0	0	0
ASV505	Knufia_ASV505	0	0	0	0	0	0	0	0.0118084	0	0	0
ASV507	Pestalotiopsis_microspora	0	0	0	0	0	0.0171833	0	0	0	0	0
ASV520	Alternaria_lolii	0	0	0.0282146	0	0	0	0	0	0.0139176	0	0
ASV523	Pseudallescheria_boydii	0	0	0	0	0	0	0	0.0105897	0	0	0
ASV524	Idriella_rara	0	0	0	0	0	0.0139819	0	0	0	0	0
ASV525	Sarocladium_bactrocephalum	0	0	0	0	0	0.0148211	0	0	0	0	0
ASV546	Peniophora_ASV546	0	0	0	0	0	0	0	0.0133121	0	0	0
ASV547	Acremonium_polychromum	0	0	0	0	0	0	0.023636	0	0	0	0
ASV548	Penicillium_kongii	0	0	0	0	0	0.00774009	0	0	0.00442662	0.00465121	0.00428557
ASV550	Trichosporonaceae_ASV550	0	0	0	0	0	0	0	0	0	0	0.0271488
ASV565	Lophiostoma_ASV565	0	0	0	0	0	0	0	0	0.0160706	0	0
ASV567	Amylosporus_campbellii	0	0	0	0	0	0.0143245	0	0	0	0	0
ASV575	Discosia_pseudoartocreas	0	0	0	0	0	0	0	0	0.0150327	0	0
ASV589	Stagonospora_ASV589	0	0	0	0	0	0	0	0.00876586	0	0	0
ASV590	Scytalidium_circinatum	0	0	0	0	0	0	0	0.0160935	0	0	0
ASV591	Rigidoporus_vinctus	0	0	0	0	0	0	0.070014	0	0	0	0
ASV607	Hansfordia_ASV607	0	0	0	0	0	0	0	0	0	0	0.0191971
ASV650	Cladosporium_ASV650	0	0	0	0	0	0.0237289	0	0	0	0	0
ASV267	Tremellales_ASV267	0.037463	0	0	0	0	0	0	0	0	0	0
ASV398	Peniophora_versiformis	0.0256216	0	0	0	0	0	0	0	0	0	0
ASV86	Peniophora_ASV86	0	0	0.0329215	0	0	0	0	0	0	0	0
ASV144	Cryptococcus_laurentii	0	0	0.0629788	0	0	0	0	0	0	0	0
ASV189	Peniophora_ASV189	0	0	0.0505076	0	0	0	0	0	0	0	0
ASV208	Ganoderma_adspersum	0	0	0.0420897	0	0	0	0	0	0	0	0
ASV234	Sporobolomyces_salicinus	0	0	0.0322791	0	0	0	0	0	0	0	0
ASV244	Antrodia_serialiformis	0	0	0.0716814	0	0	0	0	0	0	0	0
ASV298	Bipolaris_axonopicola	0	0	0.0220846	0	0	0	0	0	0	0	0
ASV354	Uncobasidium_ASV354	0	0	0.0290951	0	0	0	0	0	0	0	0
ASV363	Coprinellus_ASV363	0	0	0.0220508	0	0	0	0	0	0	0	0
ASV437	Pyrenophora_japonica	0	0	0.0178971	0	0	0	0	0	0	0	0
ASV441	Fungi_ASV441	0	0	0.0174825	0	0	0	0	0	0	0	0
ASV459	Verticillium_dahliae	0	0	0.0117627	0	0	0	0	0	0	0	0
ASV472	Pseudoidium_neolycopersici	0	0	0.0200387	0	0	0	0	0	0	0	0
ASV496	Hyaloseta_nolinae	0	0	0.0181848	0	0	0	0	0	0	0	0
ASV521	Fungi_ASV521	0	0	0.0159267	0	0	0	0	0	0	0	0
ASV522	Hypomyces_ASV522	0	0	0.0102565	0	0	0	0	0	0	0	0
ASV560	Aspergillus_ruber	0	0	0.0135824	0	0	0	0	0	0	0	0
ASV643	Filobasidium_wieringae	0	0	0.0147346	0	0	0	0	0	0	0	0
ASV68	Sporormiaceae_ASV68	0	0	0	0.0750124	0	0	0	0	0	0	0
ASV87	Sporobolomyces_symmetricus	0	0	0	0.0609732	0	0	0	0	0	0	0
ASV137	Psathyrella_ASV137	0	0	0	0.0352936	0	0	0	0	0	0	0
ASV161	Alutaceodontia_alutacea	0	0	0	0.0224882	0	0	0	0	0	0	0
ASV172	Paradendryphiella_arenariae	0	0	0	0.0327591	0	0	0	0	0	0	0
ASV191	Protomyces_inouyei	0	0	0	0.023579	0	0	0	0	0	0	0
ASV201	Pyrenochaeta_ASV201	0	0	0	0.0289411	0	0	0	0	0	0	0
ASV228	Pilatoporus_bondartsevae	0	0	0	0.0314515	0	0	0	0	0	0	0
ASV231	Noosia_banksiae	0	0	0	0.0369091	0	0	0	0	0	0	0
ASV240	Periglandula_ASV240	0	0	0	0.0157937	0	0	0	0	0	0	0
ASV268	Pseudogymnoascus_appendiculatus	0	0	0	0.0232581	0	0	0	0	0	0	0
ASV269	Cistella_ASV269	0	0	0	0.025912	0	0	0	0	0	0	0
ASV286	Sporormiaceae_ASV286	0	0	0	0.0263386	0	0	0	0	0	0	0
ASV293	Rhodotorula_diobovata	0	0	0	0.0284923	0	0	0	0	0	0	0
ASV309	Pichia_membranifaciens	0	0	0	0.0159563	0	0	0	0	0	0	0
ASV320	Stemphylium_ASV320	0	0	0	0.0152912	0	0	0	0	0	0	0
ASV323	Kwoniella_ASV323	0	0	0	0.0151203	0	0	0	0	0	0	0
ASV344	Coprinopsis_ASV344	0	0	0	0.0170559	0	0	0	0	0	0	0
ASV399	Volvopluteus_gloiocephalus	0	0	0	0.0177216	0	0	0	0	0	0	0
ASV406	Xylodon_sambuci	0	0	0	0.0170996	0	0	0	0	0	0	0
ASV421	Libertasomyces_myopori	0	0	0	0.0113974	0	0	0	0	0	0	0
ASV476	Trimmatostroma_salinum	0	0	0	0.0161367	0	0	0	0	0	0	0
ASV540	Dipodascaceae_ASV540	0	0	0	0.00842331	0	0	0	0	0	0	0
ASV606	Bartalinia_robillardoides	0	0	0	0.0155969	0	0	0	0	0	0	0

## Sheet: Table S8
Table S8: F1 seed sample metadata
Sample name	Seed group name	Origin stem	Original Tissue
Clean171B	F1_Callus_F	Callus_F	Callus
Clean172B	F1_Callus_F	Callus_F	Callus
Clean174B	F1_Callus_F	Callus_F	Callus
Clean176B	F1_Callus_F	Callus_F	Callus
Clean178B	F1_Callus_F	Callus_F	Callus
Clean179B	F1_Callus_F	Callus_F	Callus
Clean180B	F1_Callus_F	Callus_F	Callus
Clean181B	F1_Callus	Callus	Callus
Clean182B	F1_Callus	Callus	Callus
Clean185B	F1_Callus	Callus	Callus
Clean188B	F1_Callus	Callus	Callus
Clean190B	F1_Callus	Callus	Callus
Clean10B	Source	Field collected seeds	Field collected seeds
Clean1B	Source	Field collected seeds	Field collected seeds
Clean2B	Source	Field collected seeds	Field collected seeds
Clean3B	Source	Field collected seeds	Field collected seeds
Clean4B	Source	Field collected seeds	Field collected seeds
Clean5B	Source	Field collected seeds	Field collected seeds
Clean6B	Source	Field collected seeds	Field collected seeds
Clean7B	Source	Field collected seeds	Field collected seeds
Clean9B	Source	Field collected seeds	Field collected seeds
Clean131	F1_Embryo_F	Embryo_F	Embryo
Clean135	F1_Embryo_F	Embryo_F	Embryo
Clean136	F1_Embryo_F	Embryo_F	Embryo
Clean137B	F1_Embryo_F	Embryo_F	Embryo
Clean138	F1_Embryo_F	Embryo_F	Embryo
Clean139B	F1_Embryo_F	Embryo_F	Embryo
Clean142B	F1_Embryo	Embryo	Embryo
Clean145B	F1_Embryo	Embryo	Embryo
Clean146B	F1_Embryo	Embryo	Embryo
Clean147B	F1_Embryo	Embryo	Embryo
Clean148B	F1_Embryo	Embryo	Embryo
Clean149B	F1_Embryo	Embryo	Embryo
Clean150B	F1_Embryo	Embryo	Embryo
Clean152B	F1_SF	SF	Seed_fungicides
Clean154B	F1_SF	SF	Seed_fungicides
Clean155B	F1_SF	SF	Seed_fungicides
Clean156B	F1_SF	SF	Seed_fungicides
Clean158B	F1_SF	SF	Seed_fungicides
Clean159B	F1_SF	SF	Seed_fungicides
Clean161B	F1_SF_F	SF_F	Seed_fungicides
Clean162B	F1_SF_F	SF_F	Seed_fungicides
Clean163B	F1_SF_F	SF_F	Seed_fungicides
Clean164B	F1_SF_F	SF_F	Seed_fungicides
Clean165B	F1_SF_F	SF_F	Seed_fungicides
Clean166B	F1_SF_F	SF_F	Seed_fungicides
Clean167B	F1_SF_F	SF_F	Seed_fungicides
Clean169B	F1_SF_F	SF_F	Seed_fungicides
Clean170B	F1_SF_F	SF_F	Seed_fungicides

## Sheet: Table S9
Table S9: Taxa taxonomy from F1 seeds
	Kingdom	Phylum	Class	Order	Family	Genus	Species
ASV1	Fungi	Ascomycota	Dothideomycetes	Capnodiales	Cladosporiaceae	Cladosporium	Cladosporium_halotolerans
ASV2	Fungi	Ascomycota	Sordariomycetes	Hypocreales	Hypocreales_fam_Incertae_sedis	Acremonium	Acremonium_sclerotigenum
ASV4	Fungi	Ascomycota	Eurotiomycetes	Eurotiales	Aspergillaceae	Penicillium	Penicillium_citrinum
ASV5	Fungi	Ascomycota	Dothideomycetes	Capnodiales	Cladosporiaceae	Cladosporium	Cladosporium_cladosporioides
ASV6	Fungi	Ascomycota	Dothideomycetes	Pleosporales	Pleosporaceae	Alternaria	Alternaria_infectoria
ASV8	Fungi	Ascomycota	Dothideomycetes	Pleosporales	Phaeosphaeriaceae	Parastagonospora	Parastagonospora_ASV8
ASV9	Fungi	Ascomycota	Dothideomycetes	Pleosporales	Pleosporaceae	Alternaria	Alternaria_alternata
ASV10	Fungi	Ascomycota	Sordariomycetes	Hypocreales	Hypocreales_fam_Incertae_sedis	Acremonium	Acremonium_persicinum
ASV12	Fungi	Ascomycota	Dothideomycetes	Pleosporales	Pleosporaceae	Alternaria	Alternaria_metachromatica
ASV13	Fungi	Ascomycota	Dothideomycetes	Capnodiales	Cladosporiaceae	Cladosporium	Cladosporium_sphaerospermum
ASV14	Fungi	Basidiomycota	Agaricomycetes	Auriculariales	Hyaloriaceae	Stypella	Stypella_variabilis
ASV15	Fungi	Ascomycota	Dothideomycetes	Capnodiales	Cladosporiaceae	Cladosporium	Cladosporium_grevilleae
ASV16	Fungi	Basidiomycota	Agaricomycetes	Russulales	Peniophoraceae	Peniophora	Peniophora_ASV16
ASV17	Fungi	Ascomycota	Dothideomycetes	Dothideales	Aureobasidiaceae	Aureobasidium	Aureobasidium_pullulans
ASV20	Fungi	Ascomycota	Saccharomycetes	Saccharomycetales	Phaffomycetaceae	Cyberlindnera	Cyberlindnera_jadinii
ASV22	Fungi	Basidiomycota	Agaricomycetes	Agaricales	Schizophyllaceae	Schizophyllum	Schizophyllum_commune
ASV23	Fungi	Basidiomycota	Microbotryomycetes	Sporidiobolales	Sporidiobolaceae	Sporobolomyces	Sporobolomyces_salicinus
ASV25	Fungi	Basidiomycota	Agaricomycetes	Polyporales	Polyporaceae	Coriolopsis	Coriolopsis_gallica
ASV26	Fungi	Basidiomycota	Agaricomycetes	Auriculariales	Auriculariales_fam_Incertae_sedis	Oliveonia	Oliveonia_pauxilla
ASV27	Fungi	Ascomycota	Saccharomycetes	Saccharomycetales	Debaryomycetaceae	Debaryomyces	Debaryomyces_hansenii
ASV28	Fungi	Ascomycota	Sordariomycetes	Glomerellales	Plectosphaerellaceae	Verticillium	Verticillium_leptobactrum
ASV29	Fungi	Basidiomycota	Wallemiomycetes	Wallemiales	Wallemiaceae	Wallemia	Wallemia_ASV29
ASV30	Fungi	Basidiomycota	Microbotryomycetes	Sporidiobolales	Sporidiobolaceae	Sporobolomyces	Sporobolomyces_roseus
ASV32	Fungi	Basidiomycota	Microbotryomycetes	Sporidiobolales	Sporidiobolaceae	Rhodosporidiobolus	Rhodosporidiobolus_odoratus
ASV33	Fungi	Ascomycota	Saccharomycetes	Saccharomycetales	Saccharomycetales_fam_Incertae_sedis	Candida	Candida_tropicalis
ASV34	Fungi	Ascomycota	Sordariomycetes	Sordariales	Chaetomiaceae	Zopfiella	Zopfiella_ASV34
ASV35	Fungi	Basidiomycota	Wallemiomycetes	Wallemiales	Wallemiaceae	Wallemia	Wallemia_ASV35
ASV37	Fungi	Basidiomycota	Agaricomycetes	Agaricales	Physalacriaceae	Cryptomarasmius	Cryptomarasmius_corbariensis
ASV39	Fungi	Basidiomycota	Agaricomycetes	Hymenochaetales	Hymenochaetales_fam_Incertae_sedis	Trichaptum	Trichaptum_biforme
ASV41	Fungi	Basidiomycota	Agaricomycetes	Agaricales	Cyphellaceae	Henningsomyces	Henningsomyces_puber
ASV42	Fungi	Ascomycota	Dothideomycetes	Pleosporales	Phaeosphaeriaceae	Phaeosphaeria	Phaeosphaeria_juncicola
ASV45	Fungi	Ascomycota	Dothideomycetes	Dothideales	Dothideales_fam_Incertae_sedis	Hortaea	Hortaea_werneckii
ASV46	Fungi	Basidiomycota	Tremellomycetes	Tremellales	Bulleribasidiaceae	Dioszegia	Dioszegia_ASV46
ASV47	Fungi	Ascomycota	Sordariomycetes	Hypocreales	Hypocreales_fam_Incertae_sedis	Sarocladium	Sarocladium_implicatum
ASV48	Fungi	Ascomycota	Saccharomycetes	Saccharomycetales	Saccharomycetaceae	Zygosaccharomyces	Zygosaccharomyces_rouxii
ASV49	Fungi	Basidiomycota	Agaricomycetes	Polyporales	Meruliaceae	Meruliaceae_ASV49	Meruliaceae_ASV49
ASV50	Fungi	Ascomycota	Orbiliomycetes	Orbiliales	Orbiliaceae	Orbilia	Orbilia_serpentina
ASV51	Fungi	Ascomycota	Dothideomycetes	Capnodiales	Mycosphaerellaceae	Mycosphaerella	Mycosphaerella_tassiana
ASV52	Fungi	Basidiomycota	Wallemiomycetes	Wallemiales	Wallemiales_ASV52	Wallemiales_ASV52	Wallemiales_ASV52
ASV53	Fungi	Basidiomycota	Tremellomycetes	Tremellales	Bulleribasidiaceae	Dioszegia	Dioszegia_hungarica
ASV54	Fungi	Basidiomycota	Agaricomycetes	Polyporales	Fomitopsidaceae	Amyloporia	Amyloporia_sinuosa
ASV55	Fungi	Ascomycota	Dothideomycetes	Capnodiales	Cladosporiaceae	Toxicocladosporium	Toxicocladosporium_irritans
ASV56	Fungi	Basidiomycota	Cystobasidiomycetes	Cystobasidiales	Cystobasidiaceae	Cystobasidium	Cystobasidium_lysinophilum
ASV58	Fungi	Basidiomycota	Agaricomycetes	Russulales	Peniophoraceae	Peniophora	Peniophora_albobadia
ASV60	Fungi	Basidiomycota	Tremellomycetes	Filobasidiales	Filobasidiaceae	Filobasidium	Filobasidium_ASV60
ASV62	Fungi	Basidiomycota	Agaricomycetes	Auriculariales	Auriculariales_ASV62	Auriculariales_ASV62	Auriculariales_ASV62
ASV63	Fungi	Basidiomycota	Microbotryomycetes	Sporidiobolales	Sporidiobolaceae	Rhodotorula	Rhodotorula_diobovata
ASV64	Fungi	Ascomycota	Dothideomycetes	Capnodiales	Cladosporiaceae	Cladosporium	Cladosporium_ramotenellum
ASV65	Fungi	Ascomycota	Dothideomycetes	Capnodiales	Cladosporiaceae	Cladosporium	Cladosporium_exasperatum
ASV67	Fungi	Basidiomycota	Agaricomycetes	Agaricales	Strophariaceae	Tubaria	Tubaria_conspersa
ASV68	Fungi	Ascomycota	Dothideomycetes	Pleosporales	Phaeosphaeriaceae	Leptospora	Leptospora_ASV68
ASV69	Fungi	Basidiomycota	Agaricomycetes	Agaricales	Cystostereaceae	Cystidiodontia	Cystidiodontia_laminifera
ASV71	Fungi	Basidiomycota	Tremellomycetes	Filobasidiales	Filobasidiaceae	Naganishia	Naganishia_diffluens
ASV74	Fungi	Basidiomycota	Agaricomycetes	Polyporales	Meruliaceae	Ceriporia	Ceriporia_viridans
ASV75	Fungi	Basidiomycota	Agaricomycetes	Polyporales	Meruliaceae	Byssomerulius	Byssomerulius_corium
ASV77	Fungi	Ascomycota	Sordariomycetes	Sordariales	Chaetomiaceae	Zopfiella	Zopfiella_ASV77
ASV78	Fungi	Ascomycota	Ascomycota_ASV78	Ascomycota_ASV78	Ascomycota_ASV78	Ascomycota_ASV78	Ascomycota_ASV78
ASV79	Fungi	Ascomycota	Saccharomycetes	Saccharomycetales	Pichiaceae	Pichia	Pichia_ASV79
ASV82	Fungi	Basidiomycota	Agaricomycetes	Russulales	Stereaceae	Stereum	Stereum_ostrea
ASV84	Fungi	Basidiomycota	Agaricomycetes	Polyporales	Meruliaceae	Phanerochaete	Phanerochaete_ASV84
ASV85	Fungi	Ascomycota	Dothideomycetes	Capnodiales	Cladosporiaceae	Cladosporium	Cladosporium_dominicanum
ASV86	Fungi	Ascomycota	Eurotiomycetes	Eurotiales	Aspergillaceae	Penicillium	Penicillium_astrolabium
ASV89	Fungi	Basidiomycota	Agaricomycetes	Cantharellales	Cantharellales_fam_Incertae_sedis	Burgoa	Burgoa_ASV89
ASV92	Fungi	Ascomycota	Sordariomycetes	Hypocreales	Nectriaceae	Gibberella	Gibberella_intricans
ASV95	Fungi	Ascomycota	Dothideomycetes	Pleosporales	Pleosporaceae	Stemphylium	Stemphylium_ASV95
ASV96	Fungi	Ascomycota	Saccharomycetes	Saccharomycetales	Saccharomycetales_fam_Incertae_sedis	Candida	Candida_parapsilosis
ASV97	Fungi	Basidiomycota	Agaricomycetes	Polyporales	Meruliaceae	Bjerkandera	Bjerkandera_adusta
ASV100	Fungi	Basidiomycota	Agaricomycetes	Russulales	Peniophoraceae	Peniophora	Peniophora_ASV100
ASV104	Fungi	Basidiomycota	Agaricomycetes	Russulales	Peniophoraceae	Peniophora	Peniophora_nuda
ASV106	Fungi	Basidiomycota	Tremellomycetes	Tremellales	Bulleribasidiaceae	Vishniacozyma	Vishniacozyma_heimaeyensis
ASV113	Fungi	Ascomycota	Dothideomycetes	Pleosporales	Dictyosporiaceae	Dictyosporiaceae_ASV113	Dictyosporiaceae_ASV113
ASV115	Fungi	Ascomycota	Eurotiomycetes	Eurotiales	Aspergillaceae	Aspergillus	Aspergillus_versicolor
ASV116	Fungi	Basidiomycota	Agaricomycetes	Agaricales	Crepidotaceae	Simocybe	Simocybe_haustellaris
ASV118	Fungi	Ascomycota	Sordariomycetes	Hypocreales	Nectriaceae	Fusarium	Fusarium_penzigii
ASV120	Fungi	Basidiomycota	Agaricomycetes	Agaricales	Agaricaceae	Agaricus	Agaricus_subrufescens
ASV123	Fungi	Basidiomycota	Microbotryomycetes	Sporidiobolales	Sporidiobolaceae	Rhodotorula	Rhodotorula_mucilaginosa
ASV124	Fungi	Ascomycota	Sordariomycetes	Hypocreales	Nectriaceae	Fusarium	Fusarium_proliferatum
ASV129	Fungi	Basidiomycota	Agaricomycetes	Agaricales	Tricholomataceae	Lepista	Lepista_sordida
ASV131	Fungi	Basidiomycota	Tremellomycetes	Filobasidiales	Filobasidiaceae	Filobasidium	Filobasidium_ASV131
ASV132	Fungi	Ascomycota	Dothideomycetes	Pleosporales	Cucurbitariaceae	Pyrenochaetopsis	Pyrenochaetopsis_leptospora
ASV133	Fungi	Basidiobolomycota	Basidiobolomycota_ASV133	Basidiobolomycota_ASV133	Basidiobolomycota_ASV133	Basidiobolomycota_ASV133	Basidiobolomycota_ASV133
ASV135	Fungi	Basidiomycota	Agaricomycetes	Polyporales	Fomitopsidaceae	Antrodia	Antrodia_xantha
ASV136	Fungi	Ascomycota	Dothideomycetes	Pleosporales	Pleosporaceae	Alternaria	Alternaria_terricola
ASV138	Fungi	Basidiomycota	Agaricomycetes	Agaricales	Tricholomataceae	Clitocybe	Clitocybe_dealbata
ASV140	Fungi	Basidiomycota	Agaricomycetes	Russulales	Stereaceae	Stereum	Stereum_complicatum
ASV142	Fungi	Basidiomycota	Agaricomycetes	Russulales	Peniophoraceae	Peniophora	Peniophora_ASV142
ASV144	Fungi	Basidiomycota	Agaricomycetes	Agaricales	Pluteaceae	Pluteus	Pluteus_cinereofuscus
ASV146	Fungi	Ascomycota	Dothideomycetes	Dothideales	Dothideaceae	Dothideaceae_ASV146	Dothideaceae_ASV146
ASV147	Fungi	Ascomycota	Leotiomycetes	Helotiales	Sclerotiniaceae	Botrytis	Botrytis_cinerea
ASV150	Fungi	Basidiomycota	Microbotryomycetes	Sporidiobolales	Sporidiobolaceae	Rhodosporidiobolus	Rhodosporidiobolus_fluvialis
ASV153	Fungi	Basidiomycota	Agaricomycetes	Gloeophyllales	Gloeophyllaceae	Gloeophyllum	Gloeophyllum_abietinum
ASV157	Fungi	Ascomycota	Dothideomycetes	Capnodiales	Teratosphaeriaceae	Neocatenulostroma	Neocatenulostroma_ASV157
ASV160	Fungi	Ascomycota	Sordariomycetes	Trichosphaeriales	Trichosphaeriaceae	Nigrospora	Nigrospora_oryzae
ASV162	Fungi	Basidiomycota	Agaricomycetes	Cantharellales	Cantharellales_fam_Incertae_sedis	Sistotrema	Sistotrema_brinkmannii
ASV164	Fungi	Basidiomycota	Agaricomycetes	Russulales	Wrightoporiaceae	Amylosporus	Amylosporus_ASV164
ASV166	Fungi	Basidiomycota	Agaricomycetes	Polyporales	Meruliaceae	Phanerochaete	Phanerochaete_tuberculata
ASV170	Fungi	Ascomycota	Dothideomycetes	Pleosporales	Pleosporaceae	Alternaria	Alternaria_mimicula
ASV177	Fungi	Basidiomycota	Agaricomycetes	Agaricales	Tricholomataceae	Hemimycena	Hemimycena_ochrogaleata
ASV179	Fungi	Ascomycota	Dothideomycetes	Pleosporales	Pleosporaceae	Neocamarosporium	Neocamarosporium_ASV179
ASV182	Fungi	Basidiomycota	Agaricomycetes	Agaricales	Tricholomataceae	Clitocybe	Clitocybe_ASV182
ASV185	Fungi	Basidiomycota	Agaricomycetes	Polyporales	Meruliaceae	Mycoacia	Mycoacia_uda
ASV192	Fungi	Basidiomycota	Basidiomycota_ASV192	Basidiomycota_ASV192	Basidiomycota_ASV192	Basidiomycota_ASV192	Basidiomycota_ASV192
ASV193	Fungi	Basidiomycota	Tremellomycetes	Filobasidiales	Filobasidiaceae	Naganishia	Naganishia_ASV193
ASV203	Fungi	Basidiomycota	Agaricomycetes	Polyporales	Meruliaceae	Uncobasidium	Uncobasidium_ASV203
ASV204	Fungi	Basidiomycota	Wallemiomycetes	Wallemiales	Wallemiaceae	Wallemia	Wallemia_ASV204
ASV212	Fungi	Basidiomycota	Agaricomycetes	Agaricales	Psathyrellaceae	Coprinopsis	Coprinopsis_ASV212
ASV218	Fungi	Ascomycota	Dothideomycetes	Pleosporales	Didymosphaeriaceae	Pseudopithomyces	Pseudopithomyces_chartarum
ASV219	Fungi	Ascomycota	Dothideomycetes	Capnodiales	Neodevriesiaceae	Neodevriesiaceae_ASV219	Neodevriesiaceae_ASV219
ASV220	Fungi	Basidiomycota	Agaricomycetes	Hymenochaetales	Hymenochaetaceae	Fuscoporia	Fuscoporia_contigua
ASV222	Fungi	Basidiomycota	Agaricomycetes	Agaricales	Psathyrellaceae	Coprinopsis	Coprinopsis_ASV222
ASV223	Fungi	Ascomycota	Sordariomycetes	Magnaporthales	Magnaporthaceae	Magnaporthe	Magnaporthe_oryzae
ASV229	Fungi	Basidiomycota	Agaricomycetes	Polyporales	Ganodermataceae	Ganoderma	Ganoderma_adspersum
ASV232	Fungi	Ascomycota	Sordariomycetes	Hypocreales	Cordycipitaceae	Lecanicillium	Lecanicillium_ASV232
ASV237	Fungi	Ascomycota	Dothideomycetes	Capnodiales	Teratosphaeriaceae	Eupenidiella	Eupenidiella_venezuelensis
ASV240	Fungi	Basidiomycota	Agaricomycetes	Polyporales	Meruliaceae	Phanerochaete	Phanerochaete_ASV240
ASV242	Fungi	Ascomycota	Saccharomycetes	Saccharomycetales	Debaryomycetaceae	Debaryomycetaceae_ASV242	Debaryomycetaceae_ASV242
ASV245	Fungi	Ascomycota	Saccharomycetes	Saccharomycetales	Debaryomycetaceae	Hyphopichia	Hyphopichia_burtonii
ASV247	Fungi	Ascomycota	Eurotiomycetes	Eurotiales	Aspergillaceae	Aspergillus	Aspergillus_olivicola
ASV250	Fungi	Ascomycota	Eurotiomycetes	Eurotiales	Aspergillaceae	Aspergillus	Aspergillus_ruber
ASV251	Fungi	Ascomycota	Sordariomycetes	Xylariales	Xylariaceae	Xylariaceae_ASV251	Xylariaceae_ASV251
ASV253	Fungi	Ascomycota	Sordariomycetes	Xylariales	Xylariaceae	Zygosporium	Zygosporium_ASV253
ASV254	Fungi	Ascomycota	Sordariomycetes	Hypocreales	Cordycipitaceae	Beauveria	Beauveria_bassiana
ASV257	Fungi	Ascomycota	Sordariomycetes	Hypocreales	Bionectriaceae	Geosmithia	Geosmithia_ASV257
ASV258	Fungi	Basidiomycota	Agaricomycetes	Agaricales	Pterulaceae	Radulomyces	Radulomyces_molaris
ASV263	Fungi	Basidiomycota	Agaricomycetes	Agaricales	Pleurotaceae	Pleurotus	Pleurotus_pulmonarius
ASV267	Fungi	Basidiomycota	Ustilaginomycetes	Ustilaginales	Ustilaginaceae	Moesziomyces	Moesziomyces_aphidis
ASV268	Fungi	Ascomycota	Dothideomycetes	Capnodiales	Cladosporiaceae	Cladosporium	Cladosporium_ASV268
ASV271	Fungi	Basidiomycota	Agaricomycetes	Agaricales	Omphalotaceae	Gymnopus	Gymnopus_dryophilus
ASV274	Fungi	Basidiomycota	Agaricomycetes	Auriculariales	Auriculariales_ASV274	Auriculariales_ASV274	Auriculariales_ASV274
ASV275	Fungi	Ascomycota	Sordariomycetes	Hypocreales	Hypocreaceae	Trichoderma	Trichoderma_lixii
ASV279	Fungi	Basidiomycota	Agaricomycetes	Polyporales	Meruliaceae	Irpex	Irpex_lacteus
ASV281	Fungi	Basidiomycota	Agaricomycetes	Cantharellales	Ceratobasidiaceae	Ceratobasidiaceae_ASV281	Ceratobasidiaceae_ASV281
ASV287	Fungi	Basidiomycota	Cystobasidiomycetes	Cystobasidiomycetes_ord_Incertae_sedis	Symmetrosporaceae	Symmetrospora	Symmetrospora_coprosmae
ASV288	Fungi	Basidiomycota	Agaricomycetes	Hymenochaetales	Hymenochaetales_fam_Incertae_sedis	Trichaptum	Trichaptum_abietinum
ASV292	Fungi	Ascomycota	Sordariomycetes	Hypocreales	Bionectriaceae	Geosmithia	Geosmithia_ASV292
ASV297	Fungi	Ascomycota	Sordariomycetes	Hypocreales	Nectriaceae	Nalanthamala	Nalanthamala_vermoesenii
ASV298	Fungi	Ascomycota	Sordariomycetes	Hypocreales	Hypocreales_fam_Incertae_sedis	Trichothecium	Trichothecium_roseum
ASV299	Fungi	Ascomycota	Eurotiomycetes	Eurotiales	Aspergillaceae	Aspergillus	Aspergillus_westerdijkiae
ASV307	Fungi	Basidiomycota	Agaricomycetes	Cantharellales	Ceratobasidiaceae	Thanatephorus	Thanatephorus_cucumeris
ASV308	Fungi	Ascomycota	Sordariomycetes	Hypocreales	Hypocreaceae	Trichoderma	Trichoderma_longibrachiatum
ASV309	Fungi	Ascomycota	Sordariomycetes	Hypocreales	Stachybotryaceae	Xepicula	Xepicula_ASV309
ASV313	Fungi	Ascomycota	Dothideomycetes	Capnodiales	Capnodiales_ASV313	Capnodiales_ASV313	Capnodiales_ASV313
ASV318	Fungi	Basidiomycota	Agaricomycetes	Agaricales	Psathyrellaceae	Coprinopsis	Coprinopsis_episcopalis
ASV322	Fungi	Basidiomycota	Agaricomycetes	Cantharellales	Ceratobasidiaceae	Rhizoctonia	Rhizoctonia_fusispora
ASV326	Fungi	Ascomycota	Dothideomycetes	Pleosporales	Pleosporaceae	Alternaria	Alternaria_obclavata
ASV340	Fungi	Basidiomycota	Tremellomycetes	Cystofilobasidiales	Cystofilobasidiaceae	Cystofilobasidium	Cystofilobasidium_macerans
ASV341	Fungi	Basidiomycota	Agaricomycetes	Agaricales	Agaricaceae	Agaricus	Agaricus_punjabensis
ASV349	Fungi	Basidiomycota	Agaricomycetes	Russulales	Peniophoraceae	Peniophora	Peniophora_laxitexta
ASV354	Fungi	Basidiomycota	Agaricomycetes	Auriculariales	Auriculariaceae	Auricularia	Auricularia_auricula-judae
ASV356	Fungi	Basidiomycota	Wallemiomycetes	Wallemiales	Wallemiales_ASV356	Wallemiales_ASV356	Wallemiales_ASV356
ASV357	Fungi	Basidiomycota	Agaricomycetes	Polyporales	Fomitopsidaceae	Fomitopsis	Fomitopsis_ASV357
ASV358	Fungi	Basidiomycota	Agaricomycetes	Agaricales	Pleurotaceae	Pleurotaceae_ASV358	Pleurotaceae_ASV358
ASV361	Fungi	Ascomycota	Leotiomycetes	Erysiphales	Erysiphaceae	Erysiphe	Erysiphe_cruciferarum
ASV364	Fungi	Basidiomycota	Agaricomycetes	Polyporales	Ganodermataceae	Ganoderma	Ganoderma_resinaceum
ASV368	Fungi	Basidiomycota	Agaricomycetes	Russulales	Peniophoraceae	Peniophora	Peniophora_ASV368
ASV371	Fungi	Ascomycota	Sordariomycetes	Hypocreales	Nectriaceae	Nectriaceae_ASV371	Nectriaceae_ASV371
ASV372	Fungi	Basidiomycota	Agaricomycetes	Cantharellales	Cantharellales_ASV372	Cantharellales_ASV372	Cantharellales_ASV372
ASV373	Fungi	Basidiomycota	Tremellomycetes	Tremellales	Bulleribasidiaceae	Bulleribasidium	Bulleribasidium_ASV373
ASV374	Fungi	Basidiomycota	Wallemiomycetes	Wallemiales	Wallemiaceae	Wallemia	Wallemia_ASV374
ASV386	Fungi	Basidiomycota	Basidiomycota_ASV386	Basidiomycota_ASV386	Basidiomycota_ASV386	Basidiomycota_ASV386	Basidiomycota_ASV386
ASV393	Fungi	Ascomycota	Eurotiomycetes	Chaetothyriales	Trichomeriaceae	Knufia	Knufia_epidermidis
ASV401	Fungi	Ascomycota	Dothideomycetes	Pleosporales	Pleosporaceae	Stemphylium	Stemphylium_ASV401
ASV405	Fungi	Basidiomycota	Agaricomycetes	Polyporales	Polyporales_fam_Incertae_sedis	Crustoderma	Crustoderma_marianum
ASV406	Fungi	Basidiomycota	Agaricomycetes	Russulales	Peniophoraceae	Peniophora	Peniophora_ASV406
ASV408	Fungi	Basidiomycota	Agaricomycetes	Russulales	Peniophoraceae	Peniophora	Peniophora_ASV408
ASV421	Fungi	Ascomycota	Sordariomycetes	Hypocreales	Hypocreales_fam_Incertae_sedis	Acremonium	Acremonium_hyalinulum
ASV426	Fungi	Basidiomycota	Agaricomycetes	Agaricales	Typhulaceae	Typhula	Typhula_uncialis
ASV428	Fungi	Basidiomycota	Agaricomycetes	Polyporales	Coriolaceae	Trametes	Trametes_hirsuta
ASV442	Fungi	Ascomycota	Sordariomycetes	Hypocreales	Cordycipitaceae	Cordycipitaceae_ASV442	Cordycipitaceae_ASV442
ASV446	Fungi	Ascomycota	Sordariomycetes	Hypocreales	Cordycipitaceae	Parengyodontium	Parengyodontium_album
ASV447	Fungi	Basidiomycota	Agaricomycetes	Polyporales	Steccherinaceae	Steccherinaceae_ASV447	Steccherinaceae_ASV447
ASV456	Fungi	Basidiomycota	Agaricomycetes	Agaricales	Psathyrellaceae	Coprinellus	Coprinellus_radians
ASV458	Fungi	Ascomycota	Leotiomycetes	Helotiales	Dermateaceae	Trimmatostroma	Trimmatostroma_salinum
ASV475	Fungi	Basidiomycota	Wallemiomycetes	Wallemiales	Wallemiaceae	Wallemia	Wallemia_ASV475

## Sheet: Table S10
Table S10: Alpha diversity mean summary and statistics of the different F1 seeds
F1 seed	Mean richness	SD richness	Richness Kruskal-Wallis test	Mean Shannon	SD Shannon	Shannon Kruskal-Wallis test	Shannon Pairwise Wilcoxon test	Mean evenness	SD evenness	Evenness Kruskal-Wallis test	Evenness Pairwise Wilcoxon test
Source	8.11111	4.5674	p-value = 0.0811	1.36806	0.771784	p-value = 0.03364	a	0.65	0.26	p-value = 0.1382	a
F1 SF F	10.1111	4.16667		1.80484	0.756278		a	0.778	0.27		a
F1 SF	9	2.19089		1.28829	0.626388		a	0.592	0.261		a
F1 Embryo F	18.5	7.96869		2.56319	0.666245		a	0.899	0.0829		a
F1 Embryo	12.2857	4.2314		2.08024	0.83195		a	0.822	0.253		a
F1 Callus F	9.42857	3.90969		1.9407	0.45005		a	0.888	0.064		a
F1 Callus	8.6	4.03733		1.67666	0.964538		a	0.743	0.385		a

[truncated: 2 more sheets: Table S11, Table S12]
